# Supplementary material for: Redetermination of 3-methyl­benzoic acid
Source: Acta Crystallogr Sect E Struct Rep Online. 2011 Feb 5;67(Pt 3):o569–70. doi: 10.1107/S1600536811003849 (PMC3052032; doi:10.1107/S1600536811003849)
Supplement: Supplementary file 1 [file e-67-0o569-sup1.cif]

##############################################################################
###                                                                        ###
###        Electronic paper (Acta Crystallographica Section E)             ###
###                                                                        ###
##############################################################################
#                                                                            #
# This CIF contains the data in a paper accepted for publication in Acta     #
# Crystallographica Section E. It conforms to the requirements of Notes      #
# for Authors for Section E, and has been peer reviewed under the auspices   #
# of the IUCr Commission on Journals.                                        #
#                                                                            #
# Full details of the Crystallographic Information File format               #
# are given in the paper "The Crystallographic Information File (CIF):       #
# a New Standard Archive File for Crystallography" by S. R. Hall, F. H.      #
# Allen and I. D. Brown [Acta Cryst. (1991), A47, 655-685].                  #
#                                                                            #
# The current version of the core CIF dictionary is obtainable from          #
# ftp://ftp.iucr.org/pub/cif_core.dic. The current version number is 2.4.    #
#                                                                            #
# Software is freely available for graphical display of the structure(s) in  #
# this CIF.  For information consult the CIF home page http://www.iucr.org/  #
# cif/home.html                                                              #
#                                                                            #
# This file may be used for bona fide research purposes within the           #
# scientific community so long as proper attribution is given to the journal # 
# article from which it was obtained.                                        #
#                                                                            #
##############################################################################
                                             
data_I
_audit_creation_method     SHELXL-97
_chemical_name_systematic
;
3-methylbenzoic acid
;
_chemical_name_common     ?
_chemical_formula_moiety     'C8 H8 O2'
_chemical_formula_sum     'C8 H8 O2'
_chemical_formula_iupac     'C8 H8 O2'
_chemical_formula_weight     136.14
_chemical_melting_point     383.0(10)
_symmetry_cell_setting     monoclinic
_symmetry_space_group_name_H-M     'P 21/c'
_symmetry_space_group_name_Hall     '-P 2ybc'
loop_
    _symmetry_equiv_pos_as_xyz
    'x, y, z'
    '-x, y+1/2, -z+1/2'
    '-x, -y, -z'
    'x, -y-1/2, z-1/2'
_cell_length_a     10.3693(9)
_cell_length_b     8.1844(7)
_cell_length_c     16.4715(17)
_cell_angle_alpha     90.00
_cell_angle_beta     92.836(9)
_cell_angle_gamma     90.00
_cell_volume     1396.2(2)
_cell_formula_units_Z     8
_cell_measurement_reflns_used     2724
_cell_measurement_theta_min     2.48
_cell_measurement_theta_max     30.97
_cell_measurement_temperature     123
_exptl_crystal_description     tablet
_exptl_crystal_colour     colourless
_exptl_crystal_size_max     0.22
_exptl_crystal_size_mid     0.18
_exptl_crystal_size_min     0.06
_exptl_crystal_density_diffrn     1.295
_exptl_crystal_density_meas     ?
_exptl_crystal_density_method     'not measured'
_exptl_crystal_F_000     576
_exptl_absorpt_coefficient_mu     0.093
_exptl_absorpt_correction_type     none
_exptl_absorpt_process_details     ?
_exptl_absorpt_correction_T_min     ?
_exptl_absorpt_correction_T_max     ?
_diffrn_ambient_temperature     123
_diffrn_radiation_type     MoK\a
_diffrn_radiation_wavelength     0.71073
_diffrn_radiation_source     'fine-focus sealed tube'
_diffrn_radiation_monochromator     graphite
_diffrn_measurement_device_type     'Oxford Diffraction Gemini S'
_diffrn_measurement_method     \w
_diffrn_detector_area_resol_mean     ?
_diffrn_reflns_number     13219
_diffrn_reflns_av_R_equivalents     0.055
_diffrn_reflns_av_sigmaI/netI     0.083
_diffrn_reflns_theta_min     2.78
_diffrn_reflns_theta_max     29.00
_diffrn_reflns_theta_full     29.00
_diffrn_measured_fraction_theta_max     0.996
_diffrn_measured_fraction_theta_full     0.996
_diffrn_reflns_limit_h_min     -12
_diffrn_reflns_limit_h_max     14
_diffrn_reflns_limit_k_min     -11
_diffrn_reflns_limit_k_max     11
_diffrn_reflns_limit_l_min     -22
_diffrn_reflns_limit_l_max     21
_diffrn_standards_number     0
_diffrn_standards_interval_count     ?
_diffrn_standards_interval_time     ?
_diffrn_standards_decay_%     ?
_refine_special_details
;
Refinement of <i>F</i>^2^ against ALL reflections. The weighted <i>R</i>-factor
<i>wR</i> and goodness of fit <i>S</i> are based on <i>F</i>^2^, conventional
<i>R</i>-factors <i>R</i> are based on <i>F</i>, with <i>F</i> set to zero for
negative <i>F</i>^2^. The threshold expression of <i>F</i>^2^ >
\s(<i>F</i>^2^) is used only for calculating <i>R</i>-factors(gt) <i>etc</i>.
and is not relevant to the choice of reflections for refinement.
<i>R</i>-factors based on <i>F</i>^2^ are statistically about twice as large
as those based on <i>F</i>, and <i>R</i>- factors based on ALL data will be
even larger.
;
_reflns_number_total     3705
_reflns_number_gt     1898
_reflns_threshold_expression     I>2\s(I)
_refine_ls_structure_factor_coef     Fsqd
_refine_ls_matrix_type     full
_refine_ls_R_factor_all     0.105
_refine_ls_R_factor_gt     0.045
_refine_ls_wR_factor_gt     0.092
_refine_ls_wR_factor_ref     0.104
_refine_ls_goodness_of_fit_ref     0.834
_refine_ls_restrained_S_all     0.834
_refine_ls_number_reflns     3705
_refine_ls_number_parameters     187
_refine_ls_number_restraints     0
_refine_ls_hydrogen_treatment     mixed
_refine_ls_weighting_scheme     calc
_refine_ls_weighting_details
                 'calc w=1/[\s^2^(Fo^2^)+(0.0487P)^2^] where P=(Fo^2^+2Fc^2^)/3'
_atom_sites_solution_hydrogens     geom
_atom_sites_solution_primary     direct
_atom_sites_solution_secondary     difmap
_refine_ls_shift/su_max     ?
_refine_ls_shift/su_max_lt     0.001
_refine_ls_shift/su_mean     0.000
_refine_diff_density_max     0.227
_refine_diff_density_min     -0.259
_refine_ls_extinction_method     none
_refine_ls_extinction_coef     ?
loop_
    _atom_type_symbol
    _atom_type_description
    _atom_type_scat_dispersion_real
    _atom_type_scat_dispersion_imag
    _atom_type_scat_source
    'C' 'C' 0.0033 0.0016
                         'International Tables Vol C Tables 4.2.6.8 and 6.1.1.4'
    'H' 'H' 0.0000 0.0000
                         'International Tables Vol C Tables 4.2.6.8 and 6.1.1.4'
    'O' 'O' 0.0106 0.0060
                         'International Tables Vol C Tables 4.2.6.8 and 6.1.1.4'
    'S' 'S' 0.1246 0.1234
                         'International Tables Vol C Tables 4.2.6.8 and 6.1.1.4'
_computing_data_collection     'CrysAlis RED (Oxford Diffraction, 2009)'
_computing_cell_refinement     'CrysAlis RED (Oxford Diffraction, 2009)'
_computing_data_reduction     'CrysAlis CCD (Oxford Diffraction, 2009)'
_computing_structure_solution     'SHELXS97 (Sheldrick, 2008)'
_computing_structure_refinement     'SHELXL97 (Sheldrick, 2008)'
_computing_molecular_graphics
 'ORTEP-3 for Windows (Farrugia, 1997) and Mercury (Macrae <i>et al.</i>, 2006)'
_computing_publication_material     'SHELXL97 (Sheldrick, 2008)'
loop_
    _atom_site_type_symbol
    _atom_site_label
    _atom_site_fract_x
    _atom_site_fract_y
    _atom_site_fract_z
    _atom_site_U_iso_or_equiv
    _atom_site_adp_type
    _atom_site_calc_flag
    _atom_site_refinement_flags
    _atom_site_occupancy
    _atom_site_disorder_assembly
    _atom_site_disorder_group
    O O1 0.71126(10) 0.51712(14) 0.01320(7) 0.0292(3) Uani d . 1 . .
    H H1H 0.7709(16) 0.584(2) -0.0173(11) 0.044 Uiso d . 1 . .
    O O2 0.86464(10) 0.53282(13) 0.11340(7) 0.0282(3) Uani d . 1 . .
    O O3 1.01280(11) 0.71203(14) 0.02472(7) 0.0305(3) Uani d . 1 . .
    H H2H 0.9547(16) 0.646(2) 0.0585(11) 0.046 Uiso d . 1 . .
    O O4 0.85611(10) 0.70355(14) -0.07354(7) 0.0331(3) Uani d . 1 . .
    C C1 0.75522(14) 0.48677(17) 0.08633(9) 0.0210(3) Uani d . 1 . .
    C C2 0.66970(14) 0.39351(17) 0.13857(9) 0.0206(3) Uani d . 1 . .
    C C3 0.71441(14) 0.34920(18) 0.21672(9) 0.0224(4) Uani d . 1 . .
    H H3 0.7986 0.3812 0.2357 0.027 Uiso calc R 1 . .
    C C4 0.63808(15) 0.25912(19) 0.26726(10) 0.0261(4) Uani d . 1 . .
    C C5 0.51487(15) 0.2154(2) 0.23776(10) 0.0285(4) Uani d . 1 . .
    H H5 0.4613 0.1529 0.2711 0.034 Uiso calc R 1 . .
    C C6 0.46861(15) 0.2611(2) 0.16069(10) 0.0290(4) Uani d . 1 . .
    H H6 0.3836 0.2314 0.1422 0.035 Uiso calc R 1 . .
    C C7 0.54596(14) 0.35009(18) 0.11062(10) 0.0247(4) Uani d . 1 . .
    H H7 0.5146 0.3811 0.0577 0.030 Uiso calc R 1 . .
    C C8 0.68850(17) 0.2078(2) 0.35071(10) 0.0404(5) Uani d . 1 . .
    H H8A 0.6218 0.1456 0.3774 0.061 Uiso calc PR 0.50 . .
    H H8B 0.7111 0.3050 0.3831 0.061 Uiso calc PR 0.50 . .
    H H8C 0.7653 0.1394 0.3460 0.061 Uiso calc PR 0.50 . .
    H H8D 0.7770 0.2478 0.3602 0.061 Uiso calc PR 0.50 . .
    H H8E 0.6877 0.0883 0.3545 0.061 Uiso calc PR 0.50 . .
    H H8F 0.6335 0.2539 0.3917 0.061 Uiso calc PR 0.50 . .
    C C9 0.96396(14) 0.75391(18) -0.04584(10) 0.0229(4) Uani d . 1 . .
    C C10 1.04204(14) 0.86537(18) -0.09412(10) 0.0217(3) Uani d . 1 . .
    C C11 1.15930(14) 0.92586(18) -0.06163(10) 0.0236(4) Uani d . 1 . .
    H H11 1.1880 0.8960 -0.0080 0.028 Uiso calc R 1 . .
    C C12 1.23462(14) 1.02899(18) -0.10643(10) 0.0244(4) Uani d . 1 . .
    C C13 1.19025(15) 1.07092(19) -0.18470(10) 0.0284(4) Uani d . 1 . .
    H H13 1.2408 1.1415 -0.2161 0.034 Uiso calc R 1 . .
    C C14 1.07403(15) 1.01207(19) -0.21794(10) 0.0287(4) Uani d . 1 . .
    H H14 1.0454 1.0425 -0.2715 0.034 Uiso calc R 1 . .
    C C15 0.99964(14) 0.90856(19) -0.17276(10) 0.0256(4) Uani d . 1 . .
    H H15 0.9201 0.8673 -0.1954 0.031 Uiso calc R 1 . .
    C C16 1.36251(15) 1.0906(2) -0.07154(11) 0.0331(4) Uani d . 1 . .
    H H16A 1.4020 1.1616 -0.1112 0.050 Uiso calc PR 0.50 . .
    H H16B 1.4197 0.9977 -0.0589 0.050 Uiso calc PR 0.50 . .
    H H16C 1.3491 1.1525 -0.0217 0.050 Uiso calc PR 0.50 . .
    H H16D 1.3785 1.0462 -0.0167 0.050 Uiso calc PR 0.50 . .
    H H16E 1.3608 1.2102 -0.0690 0.050 Uiso calc PR 0.50 . .
    H H16F 1.4315 1.0554 -0.1062 0.050 Uiso calc PR 0.50 . .
loop_
    _atom_site_aniso_label
    _atom_site_aniso_U_11
    _atom_site_aniso_U_22
    _atom_site_aniso_U_33
    _atom_site_aniso_U_12
    _atom_site_aniso_U_13
    _atom_site_aniso_U_23
    O1 0.0287(6) 0.0374(7) 0.0211(6) -0.0020(5) -0.0018(5) 0.0040(6)
    O2 0.0249(6) 0.0303(6) 0.0290(7) -0.0045(5) -0.0046(5) 0.0047(5)
    O3 0.0291(6) 0.0339(6) 0.0284(7) -0.0014(5) 0.0009(5) 0.0092(6)
    O4 0.0247(6) 0.0380(7) 0.0361(7) -0.0051(5) -0.0029(5) 0.0029(6)
    C1 0.0227(8) 0.0188(7) 0.0215(9) 0.0042(7) 0.0000(7) -0.0023(7)
    C2 0.0220(8) 0.0183(7) 0.0217(9) 0.0024(6) 0.0012(7) -0.0023(7)
    C3 0.0185(8) 0.0257(8) 0.0227(9) 0.0011(6) -0.0023(7) -0.0022(7)
    C4 0.0267(8) 0.0276(9) 0.0240(9) 0.0012(7) 0.0004(7) 0.0004(7)
    C5 0.0257(9) 0.0313(9) 0.0287(10) -0.0030(7) 0.0042(8) 0.0013(8)
    C6 0.0221(8) 0.0331(9) 0.0314(10) -0.0015(7) -0.0032(7) -0.0025(8)
    C7 0.0247(8) 0.0262(8) 0.0228(9) 0.0023(7) -0.0030(7) -0.0006(7)
    C8 0.0397(11) 0.0515(12) 0.0292(10) -0.0039(9) -0.0047(9) 0.0111(9)
    C9 0.0223(8) 0.0219(8) 0.0242(9) 0.0032(7) -0.0020(7) -0.0007(7)
    C10 0.0212(8) 0.0188(7) 0.0251(9) 0.0033(6) 0.0015(7) 0.0002(7)
    C11 0.0242(8) 0.0231(8) 0.0233(9) 0.0057(7) -0.0015(7) -0.0004(7)
    C12 0.0227(8) 0.0221(8) 0.0283(9) 0.0034(7) 0.0005(7) -0.0029(7)
    C13 0.0285(9) 0.0240(8) 0.0331(10) -0.0019(7) 0.0038(8) 0.0044(8)
    C14 0.0301(9) 0.0295(9) 0.0261(9) 0.0030(7) -0.0025(8) 0.0049(8)
    C15 0.0216(8) 0.0246(8) 0.0300(10) 0.0005(7) -0.0040(7) 0.0008(7)
    C16 0.0280(9) 0.0316(9) 0.0396(11) -0.0023(8) -0.0012(8) -0.0030(8)
_geom_special_details
;
All e.s.d.'s (except the e.s.d. in the dihedral angle between two l.s. planes)
are estimated using the full covariance matrix. The cell e.s.d.'s are taken
into account individually in the estimation of e.s.d.'s in distances, angles
and torsion angles; correlations between e.s.d.'s in cell parameters are only
used when they are defined by crystal symmetry. An approximate (isotropic)
treatment of cell e.s.d.'s is used for estimating e.s.d.'s involving l.s.
planes.
;
loop_
    _geom_bond_atom_site_label_1
    _geom_bond_atom_site_label_2
    _geom_bond_site_symmetry_2
    _geom_bond_distance
    _geom_bond_publ_flag
    O1 C1 . 1.2909(17) ?
    O1 H1H . 0.984(18) ?
    O2 C1 . 1.2562(17) ?
    O3 C9 . 1.2911(18) ?
    O3 H2H . 0.998(19) ?
    O4 C9 . 1.2563(16) ?
    C1 C2 . 1.478(2) ?
    C2 C7 . 1.3878(19) ?
    C2 C3 . 1.394(2) ?
    C3 C4 . 1.389(2) ?
    C3 H3 . 0.9500 ?
    C4 C5 . 1.391(2) ?
    C4 C8 . 1.506(2) ?
    C5 C6 . 1.386(2) ?
    C5 H5 . 0.9500 ?
    C6 C7 . 1.385(2) ?
    C6 H6 . 0.9500 ?
    C7 H7 . 0.9500 ?
    C8 H8A . 0.9800 ?
    C8 H8B . 0.9800 ?
    C8 H8C . 0.9800 ?
    C8 H8D . 0.9800 ?
    C8 H8E . 0.9800 ?
    C8 H8F . 0.9800 ?
    C9 C10 . 1.478(2) ?
    C10 C15 . 1.393(2) ?
    C10 C11 . 1.395(2) ?
    C11 C12 . 1.387(2) ?
    C11 H11 . 0.9500 ?
    C12 C13 . 1.390(2) ?
    C12 C16 . 1.506(2) ?
    C13 C14 . 1.385(2) ?
    C13 H13 . 0.9500 ?
    C14 C15 . 1.387(2) ?
    C14 H14 . 0.9500 ?
    C15 H15 . 0.9500 ?
    C16 H16A . 0.9800 ?
    C16 H16B . 0.9800 ?
    C16 H16C . 0.9800 ?
    C16 H16D . 0.9800 ?
    C16 H16E . 0.9800 ?
    C16 H16F . 0.9800 ?
loop_
    _geom_angle_atom_site_label_1
    _geom_angle_atom_site_label_2
    _geom_angle_atom_site_label_3
    _geom_angle_site_symmetry_1
    _geom_angle_site_symmetry_3
    _geom_angle
    _geom_angle_publ_flag
    C1 O1 H1H . . 112.5(10) ?
    C9 O3 H2H . . 115.1(10) ?
    O2 C1 O1 . . 122.99(14) ?
    O2 C1 C2 . . 120.38(13) ?
    O1 C1 C2 . . 116.63(13) ?
    C7 C2 C3 . . 119.96(14) ?
    C7 C2 C1 . . 120.70(13) ?
    C3 C2 C1 . . 119.34(13) ?
    C4 C3 C2 . . 121.21(14) ?
    C4 C3 H3 . . 119.4 ?
    C2 C3 H3 . . 119.4 ?
    C3 C4 C5 . . 117.90(14) ?
    C3 C4 C8 . . 120.86(14) ?
    C5 C4 C8 . . 121.23(15) ?
    C6 C5 C4 . . 121.38(16) ?
    C6 C5 H5 . . 119.3 ?
    C4 C5 H5 . . 119.3 ?
    C7 C6 C5 . . 120.18(15) ?
    C7 C6 H6 . . 119.9 ?
    C5 C6 H6 . . 119.9 ?
    C6 C7 C2 . . 119.35(14) ?
    C6 C7 H7 . . 120.3 ?
    C2 C7 H7 . . 120.3 ?
    C4 C8 H8A . . 109.5 ?
    C4 C8 H8B . . 109.5 ?
    H8A C8 H8B . . 109.5 ?
    C4 C8 H8C . . 109.5 ?
    H8A C8 H8C . . 109.5 ?
    H8B C8 H8C . . 109.5 ?
    C4 C8 H8D . . 109.5 ?
    H8A C8 H8D . . 141.1 ?
    H8B C8 H8D . . 56.3 ?
    H8C C8 H8D . . 56.3 ?
    C4 C8 H8E . . 109.5 ?
    H8A C8 H8E . . 56.3 ?
    H8B C8 H8E . . 141.1 ?
    H8C C8 H8E . . 56.3 ?
    H8D C8 H8E . . 109.5 ?
    C4 C8 H8F . . 109.5 ?
    H8A C8 H8F . . 56.3 ?
    H8B C8 H8F . . 56.3 ?
    H8C C8 H8F . . 141.1 ?
    H8D C8 H8F . . 109.5 ?
    H8E C8 H8F . . 109.5 ?
    O4 C9 O3 . . 122.84(15) ?
    O4 C9 C10 . . 120.58(14) ?
    O3 C9 C10 . . 116.58(13) ?
    C15 C10 C11 . . 119.73(14) ?
    C15 C10 C9 . . 120.06(14) ?
    C11 C10 C9 . . 120.20(14) ?
    C12 C11 C10 . . 121.00(14) ?
    C12 C11 H11 . . 119.5 ?
    C10 C11 H11 . . 119.5 ?
    C11 C12 C13 . . 118.31(14) ?
    C11 C12 C16 . . 120.61(14) ?
    C13 C12 C16 . . 121.07(15) ?
    C14 C13 C12 . . 121.48(15) ?
    C14 C13 H13 . . 119.3 ?
    C12 C13 H13 . . 119.3 ?
    C13 C14 C15 . . 119.76(15) ?
    C13 C14 H14 . . 120.1 ?
    C15 C14 H14 . . 120.1 ?
    C14 C15 C10 . . 119.71(14) ?
    C14 C15 H15 . . 120.1 ?
    C10 C15 H15 . . 120.1 ?
    C12 C16 H16A . . 109.5 ?
    C12 C16 H16B . . 109.5 ?
    H16A C16 H16B . . 109.5 ?
    C12 C16 H16C . . 109.5 ?
    H16A C16 H16C . . 109.5 ?
    H16B C16 H16C . . 109.5 ?
    C12 C16 H16D . . 109.5 ?
    H16A C16 H16D . . 141.1 ?
    H16B C16 H16D . . 56.3 ?
    H16C C16 H16D . . 56.3 ?
    C12 C16 H16E . . 109.5 ?
    H16A C16 H16E . . 56.3 ?
    H16B C16 H16E . . 141.1 ?
    H16C C16 H16E . . 56.3 ?
    H16D C16 H16E . . 109.5 ?
    C12 C16 H16F . . 109.5 ?
    H16A C16 H16F . . 56.3 ?
    H16B C16 H16F . . 56.3 ?
    H16C C16 H16F . . 141.1 ?
    H16D C16 H16F . . 109.5 ?
    H16E C16 H16F . . 109.5 ?
loop_
    _geom_torsion_atom_site_label_1
    _geom_torsion_atom_site_label_2
    _geom_torsion_atom_site_label_3
    _geom_torsion_atom_site_label_4
    _geom_torsion_site_symmetry_1
    _geom_torsion_site_symmetry_2
    _geom_torsion_site_symmetry_3
    _geom_torsion_site_symmetry_4
    _geom_torsion
    _geom_torsion_publ_flag
    O2 C1 C2 C7 . . . . 176.39(14) ?
    O1 C1 C2 C7 . . . . -3.5(2) ?
    O2 C1 C2 C3 . . . . -3.6(2) ?
    O1 C1 C2 C3 . . . . 176.54(13) ?
    C7 C2 C3 C4 . . . . 1.2(2) ?
    C1 C2 C3 C4 . . . . -178.85(14) ?
    C2 C3 C4 C5 . . . . -0.5(2) ?
    C2 C3 C4 C8 . . . . 178.29(15) ?
    C3 C4 C5 C6 . . . . -0.6(2) ?
    C8 C4 C5 C6 . . . . -179.39(16) ?
    C4 C5 C6 C7 . . . . 1.0(2) ?
    C5 C6 C7 C2 . . . . -0.3(2) ?
    C3 C2 C7 C6 . . . . -0.8(2) ?
    C1 C2 C7 C6 . . . . 179.30(14) ?
    O4 C9 C10 C15 . . . . -3.5(2) ?
    O3 C9 C10 C15 . . . . 176.20(14) ?
    O4 C9 C10 C11 . . . . 177.45(14) ?
    O3 C9 C10 C11 . . . . -2.9(2) ?
    C15 C10 C11 C12 . . . . 0.1(2) ?
    C9 C10 C11 C12 . . . . 179.20(14) ?
    C10 C11 C12 C13 . . . . 0.1(2) ?
    C10 C11 C12 C16 . . . . -178.59(14) ?
    C11 C12 C13 C14 . . . . 0.0(2) ?
    C16 C12 C13 C14 . . . . 178.60(15) ?
    C12 C13 C14 C15 . . . . -0.2(2) ?
    C13 C14 C15 C10 . . . . 0.4(2) ?
    C11 C10 C15 C14 . . . . -0.4(2) ?
    C9 C10 C15 C14 . . . . -179.42(14) ?
loop_
    _geom_hbond_atom_site_label_D
    _geom_hbond_atom_site_label_H
    _geom_hbond_atom_site_label_A
    _geom_hbond_site_symmetry_A
    _geom_hbond_distance_DH
    _geom_hbond_distance_HA
    _geom_hbond_distance_DA
    _geom_hbond_angle_DHA
    O1 H1H O4 1 0.984(18) 1.634(19) 2.6149(16) 173.7(16)
    O3 H2H O2 1 0.998(19) 1.623(19) 2.6205(16) 177.6(16)
    C7 H7 O1 3_665 0.95 2.70 3.4520(18) 137
    C16 H16E O1 3_775 0.98 2.54 3.448(2) 154
    C14 H14 O2 4_575 0.95 2.67 3.460(2) 141
data_global
_journal_date_recd_electronic     2011-01-26
_journal_date_accepted     2011-01-30
_journal_name_full     'Acta Crystallographica, Section E'
_journal_year     2011
_journal_volume     67
_journal_issue      3
_journal_page_first     o569
_journal_page_last     o570
_journal_paper_category     QO
_journal_coeditor_code     SJ5096
_publ_contact_author_name     'Dr. Rodolfo Moreno-Fuquen'
_publ_contact_author_address
;
     Departamento de Qu\'imica. Facultad de Ciencias, Universidad
     del Valle, Apartado 25360, Santiago de Cali,
     Colombia.
;
_publ_contact_author_email     'rodimo26@yahoo.es'
_publ_contact_author_fax     '57 23 392440'
_publ_contact_author_phone     '57 23 393248'
_publ_section_title
;
Redetermination of 3-methylbenzoic acid
;
loop_
    _publ_author_name
    _publ_author_address
    'Moreno-Fuquen, Rodolfo'
;    Departamento de Qu\'imica - Facultad de Ciencias,
     Universidad del Valle
     Apartado 25360, Santiago de Cali,
     Colombia
;
    'De Almeida Santos, Regina'
;    Instituto de Qu\'imica, IQSC,
     Universidade de S\~ao Paulo,
     S\~ao Carlos, Brazil
;
    'Kennedy, Alan R.'
;    WestCHEM, Department of Pure and Applied Chemistry,
     University of Strathclyde,
     295 Cathedral Street, Glasgow G1 1XL,
     Scotland
;
