# Supplementary material for: Redetermination of 3-methyl­benzoic acid
Source: Acta Crystallogr Sect E Struct Rep Online. 2011 Feb 5;67(Pt 3):o569–70. doi: 10.1107/S1600536811003849 (PMC3052032; doi:10.1107/S1600536811003849)
Supplement: Supplementary file 2 [file e-67-0o569-Isup2.hkl]

# 
# h,k,l, Fc-squared, Fo-squared, sigma(Fo-squared) and status flag 
# 
data_I
_shelx_title ' rod7_14may09 in P 21/c' 
_shelx_refln_list_code          4 
_shelx_F_calc_maximum      212.49 
_exptl_crystal_F_000       576.00 
_reflns_d_resolution_high  0.7330 
 
loop_ 
 _symmetry_equiv_pos_as_xyz 
 'x, y, z' 
 '-x, y+1/2, -z+1/2' 
 '-x, -y, -z' 
 'x, -y-1/2, z-1/2' 
 
_cell_length_a    10.3693 
_cell_length_b     8.1844 
_cell_length_c    16.4715 
_cell_angle_alpha  90.000 
_cell_angle_beta   92.836 
_cell_angle_gamma  90.000 
 
_shelx_F_squared_multiplier     1.000 
 
loop_ 
 _refln_index_h 
 _refln_index_k 
 _refln_index_l 
 _refln_F_squared_calc 
 _refln_F_squared_meas 
 _refln_F_squared_sigma 
 _refln_observed_status 
   2   0   0        1.21        5.03      5.47 o 
   3   0   0     1194.55     1127.27     18.78 o 
   4   0   0     1904.17     1718.66     15.36 o 
   5   0   0       85.03       96.14      6.86 o 
   6   0   0     2839.88     3088.66     52.27 o 
   7   0   0      508.32      475.70     11.31 o 
   8   0   0      291.06      318.24     19.63 o 
   9   0   0        4.82        7.85      7.01 o 
  10   0   0      271.24      275.75     20.05 o 
  11   0   0        0.35        8.28     16.28 o 
  12   0   0       57.54       63.89     27.01 o 
  13   0   0      109.94      128.05     32.99 o 
  14   0   0       30.11       20.10     30.01 o 
   1   1   0      605.48      569.90     15.69 o 
   2   1   0     4247.36     4142.05     21.24 o 
   3   1   0      386.66      346.10      6.14 o 
   4   1   0     1258.77     1370.21     20.51 o 
   5   1   0      107.38      119.81      4.09 o 
   6   1   0        0.38        3.82      3.10 o 
   7   1   0      248.68      273.38      7.01 o 
   8   1   0        8.65       13.20      4.16 o 
   9   1   0       38.50       46.84      7.39 o 
  10   1   0        0.32        5.98      9.25 o 
  11   1   0       10.84       14.61     13.16 o 
  12   1   0       27.11       35.95     14.99 o 
  13   1   0        8.64       29.27     16.22 o 
  14   1   0        7.73        4.19     31.14 o 
   0   2   0        9.95       11.74      4.58 o 
   1   2   0     1860.19     1850.08     13.68 o 
   2   2   0     9850.24     9496.15     66.21 o 
   3   2   0      531.21      502.68     11.28 o 
   4   2   0      126.72      113.02      3.35 o 
   5   2   0       17.40       20.72      2.41 o 
   6   2   0     1496.77     1550.90     39.65 o 
   7   2   0        0.16        1.62      2.37 o 
   8   2   0       12.45       14.35      4.99 o 
   9   2   0        0.00        9.72      7.10 o 
  10   2   0        0.04        7.07      8.64 o 
  11   2   0        1.16       15.38     16.26 o 
  12   2   0       96.88       94.32     19.74 o 
  13   2   0       16.67       24.76     28.04 o 
   1   3   0      354.77      347.41      7.11 o 
   2   3   0      500.24      505.19      7.87 o 
   3   3   0      137.64      136.17      5.67 o 
   4   3   0       43.09       34.27      3.70 o 
   5   3   0      140.91      155.43      4.08 o 
   6   3   0      238.56      222.91      9.74 o 
   7   3   0      321.08      342.58     14.85 o 
   8   3   0      153.73      159.93     15.07 o 
   9   3   0       24.44       31.11      8.57 o 
  10   3   0       21.94       11.39      9.46 o 
  11   3   0       57.88       66.61     13.66 o 
  12   3   0       53.67       49.25     20.73 o 
  13   3   0       26.81       38.13     27.12 o 
   0   4   0     2340.27     2536.98     30.32 o 
   1   4   0      114.96      112.26      6.39 o 
   2   4   0       14.70       18.91      5.41 o 
   3   4   0       92.68      110.05      6.21 o 
   4   4   0       93.39      103.69      6.11 o 
   5   4   0      141.16      123.41      8.02 o 
   6   4   0       53.09       60.13      4.72 o 
   7   4   0        1.78        6.60      8.64 o 
   8   4   0      297.28      299.55     14.18 o 
   9   4   0       17.18       15.56     10.91 o 
  10   4   0        9.23       14.77     10.14 o 
  11   4   0       50.33       60.09     14.64 o 
  12   4   0        0.11       15.20     27.72 o 
  13   4   0       34.68       32.95     31.87 o 
   1   5   0      972.40      995.68     13.63 o 
   2   5   0      138.60      139.73      7.12 o 
   3   5   0       53.04       62.98      6.21 o 
   4   5   0        8.42       10.31      5.73 o 
   5   5   0      539.84      541.48     11.88 o 
   6   5   0       92.10      107.66      6.86 o 
   7   5   0      213.43      216.86     14.01 o 
   8   5   0       36.53       37.30     11.25 o 
   9   5   0       19.84       17.48     13.13 o 
  10   5   0        3.88        0.09     14.93 o 
  11   5   0       83.74       94.86     14.61 o 
  12   5   0        1.11        0.43     18.98 o 
   0   6   0       93.86      107.50     11.45 o 
   1   6   0        0.18        2.17      7.15 o 
   2   6   0      298.33      284.90     13.22 o 
   3   6   0       39.59       44.83      7.01 o 
   4   6   0      130.87      142.18      8.30 o 
   5   6   0      527.21      508.08     11.74 o 
   6   6   0     1121.56     1122.15     18.51 o 
   7   6   0       89.75      100.72     12.23 o 
   8   6   0       16.75       22.38     11.78 o 
   9   6   0        3.90       13.55     13.65 o 
  10   6   0        0.08       11.11     14.58 o 
  11   6   0       34.91       21.37     15.08 o 
   1   7   0      313.03      314.24     11.61 o 
   2   7   0       59.47       59.22      8.49 o 
   3   7   0        0.06        8.67      7.94 o 
   4   7   0       18.82       20.02      8.33 o 
   5   7   0      248.87      240.20     11.08 o 
   6   7   0       11.85       26.97     12.24 o 
   7   7   0       31.56       36.30     12.56 o 
   8   7   0        2.18       15.41     12.53 o 
   9   7   0        2.09        4.35     12.47 o 
  10   7   0       42.44       45.56     14.53 o 
  11   7   0       37.19       27.63     19.79 o 
   0   8   0      268.30      252.61     17.32 o 
   1   8   0       14.34       14.01      8.94 o 
   2   8   0       47.61       52.85      9.64 o 
   3   8   0      296.98      269.16     12.46 o 
   4   8   0      108.63      105.37     10.23 o 
   5   8   0       49.75       53.95     11.63 o 
   6   8   0      103.33       83.03     14.30 o 
   7   8   0       95.04       87.32     14.43 o 
   8   8   0        1.65       -0.31     13.78 o 
   9   8   0        0.08       -6.74     16.37 o 
   1   9   0        0.40        9.54      9.81 o 
   2   9   0       67.76       68.78     10.67 o 
   3   9   0        0.00       -1.69     11.18 o 
   4   9   0        7.03       11.55     11.82 o 
   5   9   0        6.84       15.23     13.09 o 
   6   9   0       40.45       50.14     14.96 o 
   7   9   0        6.92       24.05     14.28 o 
   8   9   0        1.01        6.26     18.52 o 
   0  10   0        4.24        2.82     16.23 o 
   1  10   0       10.98       20.72     11.06 o 
   2  10   0       13.91        9.90     11.99 o 
   3  10   0       27.82       19.51     14.67 o 
   4  10   0        2.95        7.95     14.27 o 
   5  10   0        0.76       -2.86     14.32 o 
   6  10   0       20.84       21.74     16.50 o 
   1  11   0       16.48       12.74     13.18 o 
   2  11   0       10.65       10.45     15.32 o 
 -14   1   1        5.37        6.79     22.09 o 
 -13   1   1        3.89       12.09     20.59 o 
 -12   1   1       37.53       35.45     14.71 o 
 -11   1   1       31.32       32.27     11.68 o 
 -10   1   1       34.80       40.54      9.33 o 
  -9   1   1        6.02       14.27      6.55 o 
  -8   1   1        1.49       -0.86      1.73 o 
  -7   1   1     1110.66     1132.64     12.23 o 
  -6   1   1      725.57      754.22     11.06 o 
  -5   1   1     1088.35     1147.86     10.96 o 
  -4   1   1       70.56       60.27      4.48 o 
  -3   1   1      261.43      254.49      7.16 o 
  -2   1   1        0.50        0.24      3.66 o 
  -1   1   1      139.76      144.30     10.03 o 
   0   1   1      735.37      721.25     13.57 o 
   1   1   1      901.71      845.06     10.56 o 
   2   1   1     3342.26     3268.65     37.22 o 
   3   1   1       87.25       66.76      7.50 o 
   4   1   1      242.79      198.05      5.95 o 
   5   1   1     2786.32     3100.41     42.88 o 
   6   1   1     1070.60     1106.04     20.14 o 
   7   1   1      478.06      477.59      6.87 o 
   8   1   1       51.24       50.89      4.80 o 
   9   1   1      105.18      106.49      7.96 o 
  10   1   1       85.18       97.96      9.92 o 
  11   1   1        5.81        6.29     13.17 o 
  12   1   1       11.71       20.57     15.27 o 
  13   1   1        2.99        5.74     18.93 o 
  14   1   1        1.17        5.93     33.11 o 
 -13   2   1        0.37       -5.58     27.60 o 
 -12   2   1       10.50       -4.70     16.74 o 
 -11   2   1       69.53      104.03     11.30 o 
 -10   2   1       15.49       33.86      8.77 o 
  -9   2   1        4.66        7.95      7.95 o 
  -8   2   1      936.27      932.54     24.73 o 
  -7   2   1       40.66       47.21      4.83 o 
  -6   2   1        0.33        6.09      4.50 o 
  -5   2   1        7.69        6.11      3.49 o 
  -4   2   1        2.76        2.03      2.30 o 
  -3   2   1      181.14      189.71      4.49 o 
  -2   2   1    13668.24    13613.80    120.41 o 
  -1   2   1      858.25      832.51      7.38 o 
   0   2   1      720.25      694.58     16.36 o 
   1   2   1     2452.15     2405.31     18.08 o 
   2   2   1      237.15      243.77      5.37 o 
   3   2   1        0.32        2.37      2.58 o 
   4   2   1      238.18      248.87      7.08 o 
   5   2   1      217.01      220.86      7.86 o 
   6   2   1      241.55      234.38      7.53 o 
   7   2   1       59.96       61.69      5.36 o 
   8   2   1      108.61      100.14      9.39 o 
   9   2   1       17.59       21.26      7.94 o 
  10   2   1       14.48       21.90      9.24 o 
  11   2   1       21.75       21.58     17.38 o 
  12   2   1      148.18      163.36     26.94 o 
  13   2   1       33.12       26.01     20.76 o 
 -13   3   1      115.73       81.05     33.12 o 
 -12   3   1        0.75        5.89     26.37 o 
 -11   3   1       38.45       45.43     12.07 o 
 -10   3   1       63.91       77.70     11.31 o 
  -9   3   1      606.11      638.54     26.69 o 
  -8   3   1       17.50       25.85      9.88 o 
  -7   3   1        0.53        0.12      4.59 o 
  -6   3   1       46.63       49.67      4.33 o 
  -5   3   1        4.26        6.40      2.53 o 
  -4   3   1       69.05       63.23      4.05 o 
  -3   3   1      139.78      141.91      5.24 o 
  -2   3   1     1340.54     1340.23     11.36 o 
  -1   3   1       54.89       74.54      5.06 o 
   0   3   1       92.60       79.75      5.38 o 
   1   3   1        4.37        4.47      4.51 o 
   2   3   1      167.79      148.82      5.95 o 
   3   3   1      158.45      190.73      6.47 o 
   4   3   1       52.24       45.47      4.02 o 
   5   3   1      824.56      760.74     10.93 o 
   6   3   1      341.27      349.15     10.87 o 
   7   3   1        0.56        4.09      5.30 o 
   8   3   1       98.28      122.95     11.45 o 
   9   3   1        5.12        2.16      8.89 o 
  10   3   1       83.34       82.44     11.06 o 
  11   3   1        0.01        6.03     12.56 o 
  12   3   1      100.40       82.54     21.28 o 
  13   3   1       17.26       25.00     31.00 o 
 -13   4   1       25.97       22.41     27.77 o 
 -12   4   1        5.14        8.88     26.42 o 
 -11   4   1       72.18       56.40     14.78 o 
 -10   4   1       21.54       37.94      9.81 o 
  -9   4   1       11.78        6.50     13.66 o 
  -8   4   1      405.49      417.13     18.91 o 
  -7   4   1     1110.08     1078.38     18.47 o 
  -6   4   1       89.24       88.01      4.83 o 
  -5   4   1        2.23        5.92      5.05 o 
  -4   4   1       48.43       47.46      6.10 o 
  -3   4   1       10.70        9.44      5.81 o 
  -2   4   1       68.10       64.84      5.13 o 
  -1   4   1      142.99      124.33      5.88 o 
   0   4   1       30.26       25.42      5.41 o 
   1   4   1      168.88      183.64      6.22 o 
   2   4   1        6.07       12.09      5.91 o 
   3   4   1       51.19       73.80      6.04 o 
   4   4   1      273.43      261.85      7.15 o 
   5   4   1       19.34       24.89      4.53 o 
   6   4   1      197.26      201.91      9.04 o 
   7   4   1      204.06      195.82     11.95 o 
   8   4   1       10.02       12.87     10.06 o 
   9   4   1       13.66       15.06      9.57 o 
  10   4   1       27.09       33.96     10.62 o 
  11   4   1        0.92        1.63     10.80 o 
  12   4   1       33.52       33.67     20.09 o 
  13   4   1       18.48        2.92     30.59 o 
 -12   5   1      117.73      125.48     23.06 o 
 -11   5   1        7.33        9.83     13.40 o 
 -10   5   1        2.64        0.88     11.04 o 
  -9   5   1       64.85       48.08     12.33 o 
  -8   5   1       13.62       29.96     10.96 o 
  -7   5   1      867.21      866.57     24.82 o 
  -6   5   1       34.15       41.64      6.26 o 
  -5   5   1       85.49       96.02      6.98 o 
  -4   5   1      148.02      156.02      7.83 o 
  -3   5   1      104.98      118.32      7.17 o 
  -2   5   1       31.93       45.62      6.19 o 
  -1   5   1      802.05      863.51     12.24 o 
   0   5   1     3068.20     3177.70     21.01 o 
   1   5   1      472.06      460.74     10.78 o 
   2   5   1        0.02        4.88      6.05 o 
   3   5   1        7.84       12.14      6.04 o 
   4   5   1       62.19       65.56      6.37 o 
   5   5   1        2.99        7.38      5.39 o 
   6   5   1      581.81      563.49     10.38 o 
   7   5   1      172.06      148.04     14.73 o 
   8   5   1      372.46      367.27     18.74 o 
   9   5   1        1.28        5.24     11.87 o 
  10   5   1       13.17       12.95     12.54 o 
  11   5   1       13.10       18.90     11.70 o 
  12   5   1       27.94        9.49     29.34 o 
 -11   6   1       18.40       35.28     18.53 o 
 -10   6   1        0.40       12.97     17.84 o 
  -9   6   1        0.65       14.34     12.75 o 
  -8   6   1        0.05        0.13     10.73 o 
  -7   6   1       63.73       70.51     11.40 o 
  -6   6   1      148.91      167.37     10.54 o 
  -5   6   1     1296.01     1295.92     21.95 o 
  -4   6   1      106.42       86.16      7.55 o 
  -3   6   1       55.75       55.42      7.00 o 
  -2   6   1        0.03        6.56      6.39 o 
  -1   6   1       24.96       33.54      6.54 o 
   0   6   1       22.00       32.25      7.39 o 
   1   6   1      656.04      645.44     13.19 o 
   2   6   1       12.96       19.89      7.34 o 
   3   6   1       39.43       39.96      7.49 o 
   4   6   1       50.26       53.79      7.45 o 
   5   6   1       61.76       67.28      7.60 o 
   6   6   1     1133.62     1128.75     23.54 o 
   7   6   1       34.60       36.53     11.40 o 
   8   6   1        2.45       12.29     11.27 o 
   9   6   1        0.26       11.66     12.38 o 
  10   6   1       93.90      128.13     20.47 o 
  11   6   1        0.36        6.14     13.19 o 
 -11   7   1        5.67       -2.43     19.38 o 
 -10   7   1       12.42        5.01     14.22 o 
  -9   7   1       20.82       19.02     13.73 o 
  -8   7   1        0.17        6.17     13.00 o 
  -7   7   1       54.45       64.24     11.81 o 
  -6   7   1      109.10      105.57     12.07 o 
  -5   7   1        1.32        4.52      7.55 o 
  -4   7   1      112.67      108.47      8.81 o 
  -3   7   1        0.05        5.22      7.26 o 
  -2   7   1      127.97      135.99      8.78 o 
  -1   7   1      873.14      901.65     16.39 o 
   0   7   1       34.12       41.49      8.55 o 
   1   7   1        3.89        5.17      8.03 o 
   2   7   1      279.93      277.77     11.25 o 
   3   7   1      187.74      205.65     10.39 o 
   4   7   1      155.92      167.68     10.36 o 
   5   7   1        7.99       19.94      9.98 o 
   6   7   1      292.27      284.76     13.37 o 
   7   7   1       60.35       36.04     12.60 o 
   8   7   1        0.35        6.40     12.55 o 
   9   7   1        0.01       -3.13     12.91 o 
  10   7   1       36.50       31.37     15.94 o 
  -9   8   1        2.82        4.92     17.86 o 
  -8   8   1        4.27       16.56     14.66 o 
  -7   8   1        4.44       15.50     13.10 o 
  -6   8   1       86.07       81.46     15.68 o 
  -5   8   1       30.04       30.90     10.93 o 
  -4   8   1       17.62       21.57      9.12 o 
  -3   8   1        5.34       10.27      8.91 o 
  -2   8   1       80.73       81.52      9.95 o 
  -1   8   1        0.87        3.94      8.80 o 
   0   8   1       64.25       62.91      9.37 o 
   1   8   1        1.88        7.15      8.56 o 
   2   8   1        1.16        6.06      8.88 o 
   3   8   1       48.40       42.04      9.35 o 
   4   8   1     1142.65     1192.87     20.26 o 
   5   8   1       97.29       98.01     12.02 o 
   6   8   1        0.36        7.12     13.00 o 
   7   8   1       84.80       56.51     13.37 o 
   8   8   1       50.47       39.42     14.33 o 
   9   8   1        5.19       18.33     16.81 o 
  -8   9   1        3.32        6.94     14.36 o 
  -7   9   1       22.20       29.59     14.29 o 
  -6   9   1       13.94       15.73     14.12 o 
  -5   9   1       47.00       45.75     14.27 o 
  -4   9   1       19.02       17.28     12.11 o 
  -3   9   1       46.85       49.42     10.82 o 
  -2   9   1       30.78       28.77     10.39 o 
  -1   9   1        0.15        0.71      9.80 o 
   0   9   1       82.65       73.13     11.17 o 
   1   9   1       11.35        9.36      9.85 o 
   2   9   1       80.46       73.22     13.01 o 
   3   9   1       23.17       24.62     10.71 o 
   4   9   1        4.30       17.85     12.25 o 
   5   9   1       45.31       35.09     14.02 o 
   6   9   1      124.04      115.75     15.65 o 
   7   9   1        0.80       10.08     16.41 o 
   8   9   1        0.27       15.13     16.53 o 
  -6  10   1        2.05       15.16     18.51 o 
  -5  10   1        7.44       22.00     15.22 o 
  -4  10   1        2.24        9.36     14.09 o 
  -3  10   1        1.90        8.36     11.61 o 
  -2  10   1        1.75        4.23     10.94 o 
  -1  10   1        1.11        9.32     10.74 o 
   0  10   1        2.29        9.39     11.00 o 
   1  10   1        4.49        2.11     11.97 o 
   2  10   1       10.54        9.04     11.51 o 
   3  10   1       72.38       60.25     14.58 o 
   4  10   1        9.66       30.91     13.63 o 
   5  10   1        1.45       23.60     15.35 o 
   6  10   1       32.95       60.05     36.29 o 
  -2  11   1        7.78        2.68     13.19 o 
  -1  11   1       10.69       14.07     11.78 o 
   0  11   1        1.02       14.41     12.76 o 
   1  11   1        0.01       11.32     12.71 o 
   2  11   1       12.73       19.99     13.63 o 
 -14   0   2       13.83       21.07     32.73 o 
 -13   0   2       12.99       21.05     28.28 o 
 -12   0   2       18.56        6.80     26.58 o 
 -11   0   2        1.18        5.78     15.77 o 
 -10   0   2      271.81      222.39     15.29 o 
  -9   0   2       60.28       63.20     11.01 o 
  -8   0   2      308.58      310.31      9.19 o 
  -7   0   2     1631.71     1709.12     29.82 o 
  -6   0   2        0.01        5.06      4.52 o 
  -5   0   2      191.98      192.08      7.25 o 
  -4   0   2      221.96      196.15      5.67 o 
  -3   0   2      899.19      820.29     15.78 o 
  -2   0   2     1008.11      956.66      7.20 o 
  -1   0   2      718.96      679.88      9.19 o 
   1   0   2    26240.48    24868.39    255.95 o 
   2   0   2       13.24       16.71      3.60 o 
   3   0   2      139.06      124.49      8.62 o 
   4   0   2       78.28      103.27      7.73 o 
   5   0   2     1055.20     1166.23     18.94 o 
   6   0   2      209.15      182.04      8.92 o 
   7   0   2      872.73      956.00     16.99 o 
   8   0   2       15.29       33.39      7.89 o 
   9   0   2       48.84       45.21      8.40 o 
  10   0   2      131.22      150.97     18.36 o 
  11   0   2      501.68      441.47     40.20 o 
  12   0   2        8.28        6.59     18.68 o 
  13   0   2        3.78       -2.91     21.07 o 
  14   0   2       13.59       18.44     34.63 o 
 -14   1   2        1.92        0.58     29.46 o 
 -13   1   2       86.64       99.32     22.16 o 
 -12   1   2        4.21       19.67     14.96 o 
 -11   1   2       19.17       13.27      9.56 o 
 -10   1   2       70.18       82.65     10.00 o 
  -9   1   2       96.88      109.07      7.58 o 
  -8   1   2       12.07       18.62      5.98 o 
  -7   1   2      224.30      232.40      7.86 o 
  -6   1   2      234.89      263.57      7.48 o 
  -5   1   2      131.02      134.45      5.11 o 
  -4   1   2       48.43       48.44      4.33 o 
  -3   1   2      978.10      969.91     11.51 o 
  -2   1   2     7477.31     7488.44    107.54 o 
  -1   1   2     1479.80     1363.35     15.67 o 
   0   1   2     3283.24     3331.26     14.26 o 
   1   1   2     3007.88     2845.62     25.32 o 
   2   1   2      702.77      641.38     21.72 o 
   3   1   2      965.18      932.88     28.14 o 
   4   1   2     1228.21     1259.42     13.73 o 
   5   1   2      799.69      987.88     17.16 o 
   6   1   2       12.02       14.24      2.25 o 
   7   1   2       61.15       67.30      3.35 o 
   8   1   2        0.01        0.03      3.40 o 
   9   1   2       24.39       17.41      6.64 o 
  10   1   2      324.36      287.57     12.54 o 
  11   1   2        0.00        8.16     11.55 o 
  12   1   2       40.93       71.13     20.14 o 
  13   1   2       28.75       20.24     19.99 o 
 -13   2   2        1.04       32.20     29.29 o 
 -12   2   2       29.45       45.96     16.77 o 
 -11   2   2       33.52       33.49     11.97 o 
 -10   2   2       61.01       72.93     10.22 o 
  -9   2   2      810.81      831.80     18.69 o 
  -8   2   2       24.25       30.15      6.48 o 
  -7   2   2       71.84       87.44      7.80 o 
  -6   2   2       17.79       16.61      4.12 o 
  -5   2   2      643.57      667.61      8.89 o 
  -4   2   2       45.97       59.05      5.13 o 
  -3   2   2      273.56      259.97      6.16 o 
  -2   2   2     8811.86     8785.75     58.62 o 
  -1   2   2    45153.39    44413.51    240.38 o 
   0   2   2      608.94      584.54      8.57 o 
   1   2   2       20.91       28.49      5.30 o 
   2   2   2      885.34      773.97      9.58 o 
   3   2   2       82.31       76.11      6.63 o 
   4   2   2       19.48       26.63      5.29 o 
   5   2   2     1766.82     1871.17     30.37 o 
   6   2   2      143.51      131.05      7.54 o 
   7   2   2        6.61        9.04      6.48 o 
   8   2   2      101.20       87.92      9.03 o 
   9   2   2      116.50       98.38     10.04 o 
  10   2   2       42.84       46.31      9.51 o 
  11   2   2        0.00       -2.59     16.59 o 
  12   2   2      227.75      268.98     24.93 o 
  13   2   2        2.25        5.93     20.55 o 
 -13   3   2        8.99       31.66     29.85 o 
 -12   3   2       69.61       86.59     22.50 o 
 -11   3   2        6.58        8.83     18.90 o 
 -10   3   2        3.27        4.99      9.01 o 
  -9   3   2      138.92      123.62     10.83 o 
  -8   3   2       25.60       31.08      7.62 o 
  -7   3   2      315.56      314.46      7.48 o 
  -6   3   2      314.31      308.46      9.20 o 
  -5   3   2       69.44       59.85      3.45 o 
  -4   3   2       24.31       20.28      4.97 o 
  -3   3   2     3899.66     4007.20     33.46 o 
  -2   3   2      987.32     1058.56     11.70 o 
  -1   3   2      656.56      669.35     11.38 o 
   0   3   2       49.71       32.20      5.83 o 
   1   3   2      103.54      114.95      6.56 o 
   2   3   2      477.67      451.24      9.69 o 
   3   3   2      856.01      966.76     20.45 o 
   4   3   2      689.66      682.37     16.47 o 
   5   3   2       86.98      105.70      7.84 o 
   6   3   2        0.34        2.93      8.59 o 
   7   3   2        5.32       10.87      7.49 o 
   8   3   2      118.40      124.70     10.55 o 
   9   3   2        5.17        8.62      9.08 o 
  10   3   2       82.50       81.76     11.08 o 
  11   3   2       29.33       30.33     17.83 o 
  12   3   2      170.35      180.80     24.50 o 
  13   3   2        1.44       -8.21     21.32 o 
 -13   4   2        1.37        5.24     31.92 o 
 -12   4   2        8.88        6.17     16.15 o 
 -11   4   2       13.45        7.19     14.52 o 
 -10   4   2       20.71       20.33     10.43 o 
  -9   4   2       47.83       32.38     10.66 o 
  -8   4   2        9.71       11.31     13.17 o 
  -7   4   2     4060.15     4166.29     36.97 o 
  -6   4   2        1.98        1.24      4.20 o 
  -5   4   2       11.25       15.61      5.27 o 
  -4   4   2     1378.32     1474.07     16.14 o 
  -3   4   2     2048.37     2039.91     17.48 o 
  -2   4   2     2505.63     2486.62     15.83 o 
  -1   4   2     1249.08     1294.24     12.23 o 
   0   4   2      301.20      290.79      8.64 o 
   1   4   2      318.53      296.38      8.79 o 
   2   4   2        1.60        1.39      3.71 o 
   3   4   2       44.71       41.78      5.64 o 
   4   4   2      320.03      332.81      7.94 o 
   5   4   2       15.87       15.90      4.03 o 
   6   4   2        4.09       16.87      7.59 o 
   7   4   2       12.22       21.70     10.66 o 
   8   4   2        0.25        3.23     10.63 o 
   9   4   2       12.38       19.40      9.86 o 
  10   4   2      116.91      113.10     12.04 o 
  11   4   2       53.39       52.92     11.77 o 
  12   4   2       39.16       42.88     20.38 o 
  13   4   2        0.30       -2.62     29.87 o 
 -12   5   2       46.47       27.12     20.16 o 
 -11   5   2        0.52       18.04     15.97 o 
 -10   5   2        2.62        4.77     12.86 o 
  -9   5   2      216.92      222.70     22.58 o 
  -8   5   2       15.15       20.82     12.46 o 
  -7   5   2        1.65       -1.43     11.99 o 
  -6   5   2       31.01       29.67      6.38 o 
  -5   5   2        3.56        1.82      6.05 o 
  -4   5   2        9.22       14.51      6.45 o 
  -3   5   2      101.15      113.77      7.42 o 
  -2   5   2      390.83      405.24      8.35 o 
  -1   5   2       29.98       30.57      6.23 o 
   0   5   2      764.13      845.81     11.85 o 
   1   5   2       10.89        8.60      5.08 o 
   2   5   2        4.95        4.96      4.23 o 
   3   5   2       87.63       92.04      7.18 o 
   4   5   2      192.62      200.56      7.88 o 
   5   5   2        6.57       10.03      5.30 o 
   6   5   2      102.27      103.02      9.35 o 
   7   5   2        0.61       -0.74      9.14 o 
   8   5   2        0.88        2.32     11.58 o 
   9   5   2       27.92       27.05     12.82 o 
  10   5   2       61.53       54.68     12.20 o 
  11   5   2       12.23       14.11     11.60 o 
  12   5   2       46.73       54.15     22.10 o 
 -11   6   2        0.96        3.12     16.53 o 
 -10   6   2        2.94       17.10     14.98 o 
  -9   6   2        7.29       18.83     13.11 o 
  -8   6   2       64.89       41.21     10.99 o 
  -7   6   2        1.48        0.08     11.23 o 
  -6   6   2       82.27       93.39      8.66 o 
  -5   6   2      661.55      627.84     13.52 o 
  -4   6   2       21.48       29.57      7.12 o 
  -3   6   2       22.70       26.66      7.11 o 
  -2   6   2       46.45       51.52      6.96 o 
  -1   6   2      290.62      312.55      9.61 o 
   0   6   2       32.63       32.26      6.47 o 
   1   6   2       72.39       79.40      6.55 o 
   2   6   2       36.24       45.49      7.65 o 
   3   6   2        1.63        5.76      7.11 o 
   4   6   2       53.05       61.87      7.53 o 
   5   6   2      864.23      896.21     14.66 o 
   6   6   2        1.26       19.56      9.22 o 
   7   6   2        3.85       12.41     10.98 o 
   8   6   2       16.74       27.46     11.82 o 
   9   6   2      269.49      303.45     19.00 o 
  10   6   2       25.39       27.66     13.20 o 
  11   6   2       42.61       18.74     15.56 o 
 -10   7   2        1.80       10.33     15.80 o 
  -9   7   2        1.49       11.36     12.54 o 
  -8   7   2       12.85        8.02     12.06 o 
  -7   7   2        2.72       10.93     10.59 o 
  -6   7   2       75.74       69.05     11.67 o 
  -5   7   2        3.61       -2.62      7.89 o 
  -4   7   2        0.05       10.81      7.75 o 
  -3   7   2       38.48       39.15      7.75 o 
  -2   7   2       52.87       54.97      7.84 o 
  -1   7   2       96.35       87.52      8.04 o 
   0   7   2      480.27      488.52     11.89 o 
   1   7   2       70.98       74.54      8.98 o 
   2   7   2        1.84        6.49      8.50 o 
   3   7   2      118.13      135.04      9.81 o 
   4   7   2       91.43      104.92      9.28 o 
   5   7   2       12.83       24.39     10.21 o 
   6   7   2      468.49      489.54     20.03 o 
   7   7   2        9.29       11.66     12.16 o 
   8   7   2       20.66       31.65     12.69 o 
   9   7   2       96.63       98.78     17.61 o 
  10   7   2        0.14        3.16     16.44 o 
  -9   8   2        1.26       14.17     14.30 o 
  -8   8   2        8.96       13.07     13.67 o 
  -7   8   2       20.03       21.76     12.14 o 
  -6   8   2        2.09        4.18     11.16 o 
  -5   8   2        8.75        3.74     11.13 o 
  -4   8   2        1.86        4.14      8.34 o 
  -3   8   2       12.48       15.21      8.20 o 
  -2   8   2        0.12        7.15      8.77 o 
  -1   8   2        7.55       18.06      8.89 o 
   0   8   2        2.36        8.52      8.86 o 
   1   8   2       49.88       36.40      9.42 o 
   2   8   2       12.34       20.41      9.24 o 
   3   8   2        0.03        7.91      9.21 o 
   4   8   2      446.71      430.40     19.15 o 
   5   8   2       39.39       36.60     11.66 o 
   6   8   2       16.66       24.22     11.98 o 
   7   8   2        3.69       18.93     13.42 o 
   8   8   2       17.54       22.27     16.08 o 
   9   8   2        0.26       17.51     17.66 o 
  -8   9   2      245.50      277.67     24.09 o 
  -7   9   2       75.69       80.50     16.21 o 
  -6   9   2       23.62       25.60     14.87 o 
  -5   9   2        6.33       12.24     13.75 o 
  -4   9   2       36.73       26.86     10.47 o 
  -3   9   2      130.49      142.93     11.90 o 
  -2   9   2       46.91       30.76     10.38 o 
  -1   9   2      206.07      210.61     13.64 o 
   0   9   2        4.17        4.10      9.79 o 
   1   9   2        1.32        8.89     11.02 o 
   2   9   2       41.97       45.02     10.60 o 
   3   9   2        2.01       -2.78     10.25 o 
   4   9   2      118.47      107.99     13.48 o 
   5   9   2        2.39        8.41     13.62 o 
   6   9   2        1.40        9.30     17.51 o 
   7   9   2        8.59       29.33     17.28 o 
   8   9   2        0.09        0.25     21.46 o 
  -6  10   2       24.79        4.53     22.51 o 
  -5  10   2        0.67        6.12     15.82 o 
  -4  10   2       51.44       47.09     14.72 o 
  -3  10   2        3.93        4.07     11.12 o 
  -2  10   2       12.54        7.45     11.02 o 
  -1  10   2       23.74       20.26     11.26 o 
   0  10   2       14.23        2.95     11.95 o 
   1  10   2       21.51       21.66     11.69 o 
   2  10   2      224.89      212.75     14.33 o 
   3  10   2        0.00        5.80     13.05 o 
   4  10   2        4.70       14.14     13.04 o 
   5  10   2        2.63        0.38     17.36 o 
  -2  11   2       40.59       28.36     13.31 o 
  -1  11   2        8.77        6.89     14.18 o 
   0  11   2       16.94       22.99     13.79 o 
   1  11   2        0.39       10.64     12.71 o 
   2  11   2        5.84        1.21     13.67 o 
 -13   1   3        1.42        0.60     16.50 o 
 -12   1   3       11.36        2.12     15.08 o 
 -11   1   3      106.21      105.14     11.21 o 
 -10   1   3      152.22      153.86     10.77 o 
  -9   1   3        0.28        2.49      6.22 o 
  -8   1   3       73.23       79.67      6.67 o 
  -7   1   3       22.60       24.60      5.44 o 
  -6   1   3      142.02      140.87      6.05 o 
  -5   1   3        1.61        5.95      4.19 o 
  -4   1   3     1455.74     1450.54     10.36 o 
  -3   1   3      132.97      124.80      4.08 o 
  -2   1   3      142.54      117.40      5.21 o 
  -1   1   3     1736.00     1621.53      9.40 o 
   0   1   3      887.74      801.53     10.45 o 
   1   1   3     1419.40     1336.45      9.47 o 
   2   1   3      470.72      471.10      6.75 o 
   3   1   3      629.16      602.27      5.32 o 
   4   1   3     2189.68     2262.29     18.20 o 
   5   1   3      575.65      603.53     12.05 o 
   6   1   3      719.91      764.51     13.04 o 
   7   1   3        8.24        8.00      1.92 o 
   8   1   3       99.22       78.85      5.21 o 
   9   1   3       56.27       50.70      8.50 o 
  10   1   3      236.89      234.31     13.76 o 
  11   1   3       47.67       51.52     15.03 o 
  12   1   3        0.28        2.38     19.09 o 
  13   1   3       18.30        8.51     20.00 o 
 -13   2   3       17.57       34.56     17.86 o 
 -12   2   3       17.38        6.91     15.48 o 
 -11   2   3       27.79       34.27     14.87 o 
 -10   2   3       11.00       13.88      8.83 o 
  -9   2   3      712.85      673.63     13.38 o 
  -8   2   3      143.18      126.71      7.60 o 
  -7   2   3      464.90      487.05      9.50 o 
  -6   2   3      104.04      115.82      5.86 o 
  -5   2   3        1.97        0.57      5.76 o 
  -4   2   3      109.59      134.95      7.20 o 
  -3   2   3       86.55       87.71      4.98 o 
  -2   2   3      368.31      385.20      8.42 o 
  -1   2   3    13260.46    12882.31    120.79 o 
   0   2   3        0.02        2.60      5.38 o 
   1   2   3       41.77       42.81      4.41 o 
   2   2   3        5.75        9.25      4.75 o 
   3   2   3     1170.83     1180.43     41.31 o 
   4   2   3       47.81       44.79     10.74 o 
   5   2   3       59.42       82.09      7.98 o 
   6   2   3       70.59       82.86      8.32 o 
   7   2   3        2.55        4.86      6.91 o 
   8   2   3       51.68       59.36     10.02 o 
   9   2   3       11.45       11.29      8.73 o 
  10   2   3       59.27       59.55     10.11 o 
  11   2   3        0.98       -4.37     17.23 o 
  12   2   3       12.78       14.54     19.01 o 
  13   2   3       19.13       39.39     22.29 o 
 -13   3   3       82.16       72.90     24.17 o 
 -12   3   3       12.41       12.99     19.27 o 
 -11   3   3       22.57       32.30     18.54 o 
 -10   3   3        3.84        9.29      8.96 o 
  -9   3   3       92.20       91.30     11.10 o 
  -8   3   3     1453.31     1497.77     24.97 o 
  -7   3   3       18.28       17.51      5.86 o 
  -6   3   3       31.24       35.11      5.95 o 
  -5   3   3      300.86      300.42      7.73 o 
  -4   3   3      247.83      270.13     12.87 o 
  -3   3   3       15.53       10.63      5.61 o 
  -2   3   3     5416.89     5694.71     70.92 o 
  -1   3   3     6206.60     6314.06     28.60 o 
   0   3   3      812.43      828.95     11.94 o 
   1   3   3      115.14      116.05      6.75 o 
   2   3   3       14.30        7.00      6.55 o 
   3   3   3      490.87      522.34     18.41 o 
   4   3   3     1399.00     1505.16     42.12 o 
   5   3   3     1160.39     1130.61     32.89 o 
   6   3   3      208.21      184.95     14.62 o 
   7   3   3       41.74       33.36      8.09 o 
   8   3   3        2.74        4.71      8.22 o 
   9   3   3        0.96        4.45      8.75 o 
  10   3   3       21.59       14.63      9.87 o 
  11   3   3       11.30       18.71     13.33 o 
  12   3   3       34.80       28.16     19.69 o 
  13   3   3       25.33       41.50     21.83 o 
 -13   4   3       89.97       73.07     23.83 o 
 -12   4   3       13.97       13.42     15.87 o 
 -11   4   3        6.86       22.47     19.25 o 
 -10   4   3       32.92       33.02     13.33 o 
  -9   4   3       70.08       76.86     11.58 o 
  -8   4   3       15.34       19.35     12.78 o 
  -7   4   3      478.00      415.68     10.79 o 
  -6   4   3      678.98      587.26     17.89 o 
  -5   4   3       16.93       18.79      5.71 o 
  -4   4   3      701.60      760.53     12.45 o 
  -3   4   3     3641.15     3728.32     33.16 o 
  -2   4   3      257.58      275.48      9.46 o 
  -1   4   3      350.02      363.22      9.20 o 
   0   4   3      254.74      240.33      9.20 o 
   1   4   3        0.14        5.18      6.73 o 
   2   4   3       10.87       13.95      6.94 o 
   3   4   3     2155.70     2256.36     30.03 o 
   4   4   3      295.78      313.30     12.02 o 
   5   4   3      383.18      365.49      7.00 o 
   6   4   3        0.65        4.37      7.91 o 
   7   4   3       17.48       16.75     10.91 o 
   8   4   3        1.56        8.00      9.15 o 
   9   4   3       41.44       41.60     10.13 o 
  10   4   3        8.57       10.82     10.23 o 
  11   4   3       35.19       38.78     11.67 o 
  12   4   3       14.88       11.02     20.28 o 
 -12   5   3       10.65        6.62     16.74 o 
 -11   5   3        0.28        0.34     20.12 o 
 -10   5   3       35.35       43.22     22.75 o 
  -9   5   3       60.50       66.17     16.37 o 
  -8   5   3        2.37       11.19     12.19 o 
  -7   5   3        6.62        7.74      7.64 o 
  -6   5   3       14.17       16.54      6.70 o 
  -5   5   3      319.07      308.94      9.56 o 
  -4   5   3       26.63       25.97      3.97 o 
  -3   5   3       41.81       44.57      5.19 o 
  -2   5   3       74.98       88.83      6.19 o 
  -1   5   3       45.28       50.41      6.72 o 
   0   5   3      230.95      223.83      8.46 o 
   1   5   3       32.32       34.02      6.03 o 
   2   5   3       10.15       10.86      4.61 o 
   3   5   3      337.43      340.70      9.65 o 
   4   5   3       18.47       22.54      5.78 o 
   5   5   3       15.21       21.59      5.26 o 
   6   5   3        8.79       11.55      8.34 o 
   7   5   3       21.33       24.04      9.72 o 
   8   5   3        3.71        6.86     12.35 o 
   9   5   3        2.03       10.69     10.83 o 
  10   5   3      164.69      151.77     14.07 o 
  11   5   3        6.42        6.71     11.37 o 
  12   5   3        1.35       25.55     31.46 o 
 -11   6   3       47.78       26.60     15.78 o 
 -10   6   3        0.00       11.90     14.75 o 
  -9   6   3        1.91        3.98     17.54 o 
  -8   6   3       13.92       18.21     14.06 o 
  -7   6   3        0.10        5.52     11.16 o 
  -6   6   3       95.69      104.66      9.85 o 
  -5   6   3        6.38        8.25      7.17 o 
  -4   6   3      174.90      164.93      9.12 o 
  -3   6   3        2.79        3.33      7.05 o 
  -2   6   3       34.80       31.94      7.11 o 
  -1   6   3       16.89       32.65      6.98 o 
   0   6   3        3.96       12.46      6.20 o 
   1   6   3       14.06       21.63      5.78 o 
   2   6   3       17.72       24.56      5.51 o 
   3   6   3      382.57      403.78     11.60 o 
   4   6   3      272.00      276.15      9.86 o 
   5   6   3        1.16        8.74      5.96 o 
   6   6   3       34.59       47.47      9.34 o 
   7   6   3       59.94       58.15     11.23 o 
   8   6   3       53.39       58.98     11.88 o 
   9   6   3      270.60      275.32     22.93 o 
  10   6   3       40.58       40.36     13.32 o 
  11   6   3       95.14      116.07     18.22 o 
 -10   7   3       16.06       18.35     14.25 o 
  -9   7   3      134.47      143.58     14.45 o 
  -8   7   3       13.53       19.02     11.81 o 
  -7   7   3        0.03        7.10     10.69 o 
  -6   7   3        6.80        9.16     11.16 o 
  -5   7   3       14.94       15.87      8.33 o 
  -4   7   3        0.53        5.54      7.70 o 
  -3   7   3       27.43       36.21      7.90 o 
  -2   7   3      134.75      141.86      8.93 o 
  -1   7   3      388.74      397.69     11.37 o 
   0   7   3       27.99       29.90      7.21 o 
   1   7   3       42.73       42.73      6.92 o 
   2   7   3       14.15       22.99      8.22 o 
   3   7   3       53.16       53.54      8.51 o 
   4   7   3      174.03      182.46     10.14 o 
   5   7   3      528.41      560.72     16.77 o 
   6   7   3      121.37      129.41     12.19 o 
   7   7   3       65.64       56.23     12.43 o 
   8   7   3       60.05       55.27     16.59 o 
   9   7   3        0.73        3.12     15.81 o 
  10   7   3       30.80       42.49     14.88 o 
  -9   8   3       19.56       23.51     14.24 o 
  -8   8   3        0.19       11.72     12.51 o 
  -7   8   3        0.13        7.12     12.41 o 
  -6   8   3       40.43       35.40     11.50 o 
  -5   8   3        7.02       11.90      9.31 o 
  -4   8   3       62.61       50.13      8.75 o 
  -3   8   3        0.09        4.36      8.27 o 
  -2   8   3        2.20        8.57      8.00 o 
  -1   8   3        3.12        4.77      7.89 o 
   0   8   3       53.97       46.53      9.79 o 
   1   8   3        0.76        0.90      8.97 o 
   2   8   3       67.53       68.28      9.70 o 
   3   8   3        4.32       11.09      8.82 o 
   4   8   3      130.26      134.68     12.16 o 
   5   8   3      667.29      691.24     19.32 o 
   6   8   3       78.02       97.34     14.03 o 
   7   8   3        6.28       -3.09     15.98 o 
   8   8   3        0.15       12.01     15.78 o 
   9   8   3      102.93       98.19     18.89 o 
  -8   9   3       28.56       29.65     15.63 o 
  -7   9   3       65.76       86.53     17.28 o 
  -6   9   3        0.31        4.00     14.16 o 
  -5   9   3       17.89       18.00     12.15 o 
  -4   9   3        0.23        7.07      9.07 o 
  -3   9   3       57.35       54.56     10.67 o 
  -2   9   3       29.01       23.53     10.20 o 
  -1   9   3        9.68       10.75     10.41 o 
   0   9   3       11.97       13.03     10.56 o 
   1   9   3       92.18       76.13     11.26 o 
   2   9   3       35.79       45.35     10.54 o 
   3   9   3       11.52       15.70     10.15 o 
   4   9   3       56.85       79.57     12.91 o 
   5   9   3       38.17       55.16     15.48 o 
   6   9   3       12.47       14.51     15.80 o 
   7   9   3       19.15       35.61     18.39 o 
   8   9   3       15.46        7.92     21.98 o 
  -6  10   3        1.00       26.12     22.91 o 
  -5  10   3        0.42        1.72     14.23 o 
  -4  10   3        0.49        7.68     14.56 o 
  -3  10   3       48.07       47.64     11.44 o 
  -2  10   3       12.14        3.24     11.62 o 
  -1  10   3       32.07       14.17     11.96 o 
   0  10   3        0.33        9.61     12.11 o 
   1  10   3       23.76       23.96     12.50 o 
   2  10   3      197.90      174.43     13.83 o 
   3  10   3      193.89      193.08     16.10 o 
   4  10   3      159.03      165.32     17.69 o 
   5  10   3        4.39       18.31     16.48 o 
  -1  11   3        2.49       -0.89     14.24 o 
   0  11   3       12.29        7.59     11.93 o 
   1  11   3       23.06       33.39     12.59 o 
 -13   0   4       46.17       50.73     20.13 o 
 -12   0   4       14.44       13.21     18.18 o 
 -11   0   4      531.12      572.13     27.69 o 
 -10   0   4      697.89      747.57     28.90 o 
  -9   0   4     1470.46     1534.54     91.23 o 
  -8   0   4      178.48      166.65      7.11 o 
  -7   0   4       21.07       29.51      7.27 o 
  -6   0   4       10.22       25.59      5.17 o 
  -5   0   4       30.29       37.99      3.91 o 
  -4   0   4     1284.70     1234.06     18.82 o 
  -3   0   4     1515.59     1554.92     23.68 o 
  -2   0   4     5690.07     5562.57     26.51 o 
  -1   0   4      204.09      192.01     15.89 o 
   0   0   4      652.36      717.43     20.03 o 
   1   0   4     1506.41     1265.93     11.40 o 
   2   0   4      881.94      812.59     17.98 o 
   3   0   4     1461.66     1464.27     21.96 o 
   4   0   4      556.79      511.54     15.18 o 
   5   0   4        0.45        0.57      6.69 o 
   6   0   4        9.85       12.76      6.38 o 
   7   0   4      152.77      153.74      9.20 o 
   8   0   4      211.12      205.25     10.51 o 
   9   0   4       95.91      104.34     17.43 o 
  10   0   4      302.70      306.19     22.33 o 
  11   0   4      102.60      113.50     19.58 o 
  12   0   4       34.25       45.02     20.03 o 
  13   0   4       52.89       96.92     33.70 o 
 -13   1   4       17.22       19.34     16.89 o 
 -12   1   4       14.33        9.54     12.76 o 
 -11   1   4       28.21       36.19     11.87 o 
 -10   1   4      640.54      622.86     18.99 o 
  -9   1   4       21.68       19.06      5.77 o 
  -8   1   4      126.64      137.42      7.20 o 
  -7   1   4       38.87       31.15      5.41 o 
  -6   1   4        1.35        3.98      4.88 o 
  -5   1   4       81.88       91.55      6.15 o 
  -4   1   4     2386.79     2369.31     24.94 o 
  -3   1   4      514.08      484.97      7.41 o 
  -2   1   4      265.52      247.96      6.58 o 
  -1   1   4     1330.74     1299.67     23.73 o 
   0   1   4      259.76      247.36      7.95 o 
   1   1   4      841.97      809.02     11.02 o 
   2   1   4      807.86      803.27      7.74 o 
   3   1   4     1330.25     1357.54     16.66 o 
   4   1   4       67.60       56.87      5.25 o 
   5   1   4      143.96      151.90     11.54 o 
   6   1   4        1.80        4.06      2.74 o 
   7   1   4      121.72      105.49      7.61 o 
   8   1   4      112.24      127.01      9.78 o 
   9   1   4      527.87      456.96     14.45 o 
  10   1   4       13.40       24.78     13.04 o 
  11   1   4      420.51      427.92     35.21 o 
  12   1   4       24.71       23.47     15.92 o 
  13   1   4        8.40        0.91     20.68 o 
 -13   2   4        8.19       14.01     17.92 o 
 -12   2   4        7.78        1.40     14.72 o 
 -11   2   4       83.17       90.49     16.52 o 
 -10   2   4       23.63       29.82      8.83 o 
  -9   2   4      938.12      935.95     15.10 o 
  -8   2   4     2952.26     3040.97     59.28 o 
  -7   2   4      150.08      142.92      6.62 o 
  -6   2   4      103.92       97.64      6.45 o 
  -5   2   4      592.06      613.26     15.76 o 
  -4   2   4       35.74       39.74      6.06 o 
  -3   2   4      239.33      250.38      8.96 o 
  -2   2   4     1865.28     1867.72     17.93 o 
  -1   2   4     3264.88     3256.70     32.28 o 
   0   2   4      931.86      916.41     10.44 o 
   1   2   4      137.57      142.65      5.03 o 
   2   2   4      197.49      216.91      6.01 o 
   3   2   4       15.54       18.97      4.83 o 
   4   2   4       27.19       37.71      7.50 o 
   5   2   4      815.71      766.28     33.26 o 
   6   2   4      248.54      246.72     20.28 o 
   7   2   4        0.25        8.94      7.10 o 
   8   2   4       51.68       43.25      9.25 o 
   9   2   4      102.29       87.64     10.59 o 
  10   2   4      330.99      313.22     16.31 o 
  11   2   4       13.01       22.25     18.53 o 
  12   2   4       47.15       44.16     20.67 o 
  13   2   4       12.33       27.49     21.22 o 
 -13   3   4       15.23        9.16     21.57 o 
 -12   3   4        2.79       11.98     19.50 o 
 -11   3   4        1.51       17.38     17.56 o 
 -10   3   4       78.55      100.73     18.73 o 
  -9   3   4      185.66      203.58     10.71 o 
  -8   3   4        8.34        7.79      5.81 o 
  -7   3   4      306.85      299.89     10.19 o 
  -6   3   4       12.93       10.72      7.82 o 
  -5   3   4       16.66       18.32      3.66 o 
  -4   3   4       65.31       52.16      5.93 o 
  -3   3   4     3512.31     3769.27     70.44 o 
  -2   3   4      974.34     1177.94     16.29 o 
  -1   3   4      219.02      205.97      9.32 o 
   0   3   4      134.89      129.09      7.88 o 
   1   3   4        0.01        3.79      5.49 o 
   2   3   4      443.51      494.12     22.59 o 
   3   3   4      745.20      738.84     10.10 o 
   4   3   4      541.24      580.59     17.59 o 
   5   3   4       87.08       68.73      7.42 o 
   6   3   4        2.79       12.66      8.96 o 
   7   3   4       61.64       72.49     10.61 o 
   8   3   4      447.44      412.73     14.40 o 
   9   3   4        2.09       12.84      9.03 o 
  10   3   4       15.87       19.33     10.19 o 
  11   3   4       21.35       23.74     13.48 o 
  12   3   4       19.58       15.31     19.10 o 
  13   3   4       20.81       15.98     22.01 o 
 -13   4   4       40.91       26.97     21.91 o 
 -12   4   4        0.89        4.22     19.28 o 
 -11   4   4       28.72       64.03     19.78 o 
 -10   4   4        8.85       22.94     13.98 o 
  -9   4   4        0.66       16.20     12.61 o 
  -8   4   4        1.47        6.17     12.79 o 
  -7   4   4       34.33       38.33      6.51 o 
  -6   4   4      907.55      854.94     14.74 o 
  -5   4   4        0.06        4.01      4.95 o 
  -4   4   4      231.73      226.74      8.46 o 
  -3   4   4     5263.08     5353.02     28.68 o 
  -2   4   4     2889.40     3098.47     23.86 o 
  -1   4   4      243.45      253.24      9.13 o 
   0   4   4      741.89      728.22     12.79 o 
   1   4   4      204.23      250.99      9.14 o 
   2   4   4       66.36       74.49      8.17 o 
   3   4   4       16.05       22.62      7.14 o 
   4   4   4       24.22       24.80      4.18 o 
   5   4   4        3.07        5.21      1.89 o 
   6   4   4       23.42       19.87     10.68 o 
   7   4   4      306.22      278.50     13.21 o 
   8   4   4      351.80      350.99     14.74 o 
   9   4   4       54.31       91.66     15.12 o 
  10   4   4        4.98        1.87     10.23 o 
  11   4   4       68.91       55.41     14.14 o 
  12   4   4        7.45        8.90     20.73 o 
 -12   5   4        0.62       11.90     21.65 o 
 -11   5   4        0.33        2.26     27.87 o 
 -10   5   4       13.69       26.84     15.89 o 
  -9   5   4       67.48       73.65     16.24 o 
  -8   5   4      347.11      370.17     23.02 o 
  -7   5   4       23.06       28.88      8.65 o 
  -6   5   4        5.04        9.40      7.09 o 
  -5   5   4        0.90        6.86      6.19 o 
  -4   5   4      619.90      629.58     12.33 o 
  -3   5   4      409.32      446.81     10.92 o 
  -2   5   4      317.34      355.30     10.05 o 
  -1   5   4      432.36      439.98     10.66 o 
   0   5   4       28.92       30.26      6.38 o 
   1   5   4        5.77        5.03      5.83 o 
   2   5   4      419.28      462.36     16.21 o 
   3   5   4      390.46      389.29     17.44 o 
   4   5   4       85.04       83.48      6.58 o 
   5   5   4       21.10       25.61      5.21 o 
   6   5   4        0.63        3.54      7.79 o 
   7   5   4       27.59       25.35      9.78 o 
   8   5   4       15.67       17.34      9.18 o 
   9   5   4      731.41      719.11     21.19 o 
  10   5   4        6.45        9.74     10.99 o 
  11   5   4        8.68        3.69     11.29 o 
  12   5   4       29.68       12.60     21.68 o 
 -11   6   4        2.07        5.56     21.20 o 
 -10   6   4        5.28        7.65     17.24 o 
  -9   6   4        5.02       -7.08     17.30 o 
  -8   6   4      121.48      115.79     16.24 o 
  -7   6   4        5.96       10.86     11.91 o 
  -6   6   4       33.63       40.09      8.76 o 
  -5   6   4      672.51      646.90     20.76 o 
  -4   6   4        3.24       16.04      7.51 o 
  -3   6   4      439.87      435.86     11.86 o 
  -2   6   4      157.90      161.53      8.95 o 
  -1   6   4        3.50        5.00      6.90 o 
   0   6   4        0.06        5.34      6.81 o 
   1   6   4        2.87        9.16      6.52 o 
   2   6   4        0.29        6.46      5.48 o 
   3   6   4        0.13        5.37      4.08 o 
   4   6   4        2.67        5.85      6.90 o 
   5   6   4        5.35       17.66      8.94 o 
   6   6   4      117.59      119.68     15.27 o 
   7   6   4       67.33       61.23      9.96 o 
   8   6   4       37.05       40.15     13.82 o 
   9   6   4       29.65       23.28     12.31 o 
  10   6   4      434.25      440.61     19.99 o 
  11   6   4       43.96       41.41     15.15 o 
 -10   7   4      201.81      189.08     21.32 o 
  -9   7   4       76.94       86.34     14.17 o 
  -8   7   4       39.42       38.26     13.56 o 
  -7   7   4        0.05        1.82     12.49 o 
  -6   7   4       18.46       11.25      9.56 o 
  -5   7   4       22.24       30.67      8.22 o 
  -4   7   4        0.67        2.15      7.74 o 
  -3   7   4        2.40        8.82      7.96 o 
  -2   7   4      181.60      174.31      9.94 o 
  -1   7   4        0.98        8.77      7.45 o 
   0   7   4       17.50       18.21      7.21 o 
   1   7   4       95.16       94.16      7.71 o 
   2   7   4       79.03       71.47      9.00 o 
   3   7   4        0.49        8.25      7.81 o 
   4   7   4        7.68       12.77      7.90 o 
   5   7   4       11.07       11.62      9.73 o 
   6   7   4       11.34       23.60     10.24 o 
   7   7   4        2.26        7.67     14.62 o 
   8   7   4        0.06        5.48     15.28 o 
   9   7   4        9.71       10.30     16.47 o 
  10   7   4      113.21      118.62     19.19 o 
  -9   8   4       80.97       92.01     15.08 o 
  -8   8   4       21.98       20.33     13.16 o 
  -7   8   4        9.75        9.49     12.22 o 
  -6   8   4        0.63        8.43     11.95 o 
  -5   8   4       31.11       23.93     10.15 o 
  -4   8   4        1.98        2.64      8.54 o 
  -3   8   4       33.85       38.96      8.75 o 
  -2   8   4       30.97       38.34      8.62 o 
  -1   8   4        8.63        9.59      7.96 o 
   0   8   4        0.29        8.15      9.79 o 
   1   8   4       41.87       35.35      9.68 o 
   2   8   4       24.15       22.71      9.38 o 
   3   8   4        0.00        9.57      9.16 o 
   4   8   4      190.77      206.30     13.67 o 
   5   8   4        0.24       12.15     11.16 o 
   6   8   4        2.08        6.74     16.10 o 
   7   8   4        0.01        5.64     15.92 o 
   8   8   4       21.76       22.28     16.20 o 
   9   8   4        3.68        3.21     16.82 o 
  -8   9   4        0.42       -2.04     15.27 o 
  -7   9   4      159.16      177.41     16.60 o 
  -6   9   4       26.62       23.72     13.07 o 
  -5   9   4       11.50       10.81     12.63 o 
  -4   9   4       12.44       12.22     10.47 o 
  -3   9   4      160.78      154.55     11.46 o 
  -2   9   4      156.49      149.07     11.00 o 
  -1   9   4       57.08       46.94     10.78 o 
   0   9   4        3.08        6.05     10.58 o 
   1   9   4        0.59        1.06     10.39 o 
   2   9   4      277.95      316.14     13.98 o 
   3   9   4      502.65      513.85     18.66 o 
   4   9   4       78.77       83.75     15.03 o 
   5   9   4      259.83      308.88     20.28 o 
   6   9   4        0.06       11.82     15.67 o 
   7   9   4        0.49        0.08     16.96 o 
  -5  10   4        4.53        7.55     15.67 o 
  -4  10   4        1.98       -3.93     15.09 o 
  -3  10   4        6.55        1.17     11.61 o 
  -2  10   4      148.60      126.00     13.13 o 
  -1  10   4        0.47        6.48     12.14 o 
   0  10   4        0.07        0.88     11.70 o 
   1  10   4       12.17       14.49     11.43 o 
   2  10   4       43.34       28.22     13.70 o 
   3  10   4      238.03      238.28     19.98 o 
   4  10   4       63.90       78.47     16.64 o 
   5  10   4        3.79       13.72     16.93 o 
 -13   1   5        3.64       12.02     17.68 o 
 -12   1   5      129.87      138.88     14.91 o 
 -11   1   5       80.60       95.28     12.97 o 
 -10   1   5       25.32       26.98     10.67 o 
  -9   1   5        4.16        5.09      9.81 o 
  -8   1   5       23.38       23.94      6.48 o 
  -7   1   5       95.25      106.49      6.53 o 
  -6   1   5       15.85       23.67      5.33 o 
  -5   1   5      851.78      800.01     29.71 o 
  -4   1   5      621.47      684.85     15.10 o 
  -3   1   5     7051.75     7249.64     33.24 o 
  -2   1   5       50.31       39.14      6.30 o 
  -1   1   5      195.22      180.70      6.33 o 
   0   1   5      272.47      260.12      5.61 o 
   1   1   5     1334.01     1359.25     12.24 o 
   2   1   5     1459.34     1419.16     24.71 o 
   3   1   5        5.25        4.82      3.28 o 
   4   1   5      603.17      598.04     10.00 o 
   5   1   5      397.96      414.36      7.18 o 
   6   1   5       55.63       60.23      4.33 o 
   7   1   5       22.98       17.11      3.29 o 
   8   1   5        6.87        9.63      7.85 o 
   9   1   5      468.60      445.49     14.60 o 
  10   1   5        5.64       13.34     13.08 o 
  11   1   5       54.59       51.84     16.33 o 
  12   1   5       21.39        9.78     16.76 o 
  13   1   5       12.53       33.80     21.26 o 
 -13   2   5        0.79       10.84     21.42 o 
 -12   2   5       14.80        8.97     14.96 o 
 -11   2   5       63.63       46.43     15.81 o 
 -10   2   5       21.43       25.02     10.78 o 
  -9   2   5        6.00       13.88      6.62 o 
  -8   2   5     1131.82     1073.67     18.74 o 
  -7   2   5      119.65      128.86      7.46 o 
  -6   2   5        6.93       13.31      5.74 o 
  -5   2   5       31.65       25.41      5.17 o 
  -4   2   5       10.81       13.27      7.21 o 
  -3   2   5      274.26      285.49     10.52 o 
  -2   2   5     1299.67     1359.70     32.82 o 
  -1   2   5      385.63      419.09      6.97 o 
   0   2   5        2.55        4.06      3.04 o 
   1   2   5       76.83       76.17      3.81 o 
   2   2   5     3314.89     3448.07     26.99 o 
   3   2   5      131.29      130.16      8.11 o 
   4   2   5      353.52      367.82      7.44 o 
   5   2   5       20.83       19.72      5.88 o 
   6   2   5       83.28       89.25      8.14 o 
   7   2   5        0.00        4.68      6.99 o 
   8   2   5      107.16      101.75      9.93 o 
   9   2   5        1.02        5.77      9.35 o 
  10   2   5        6.54       15.92     16.08 o 
  11   2   5        1.34        5.02     17.84 o 
  12   2   5       18.05       30.20     19.87 o 
  13   2   5       22.07       16.23     21.95 o 
 -13   3   5        1.65       18.11     25.08 o 
 -12   3   5        0.04        8.46     20.53 o 
 -11   3   5        6.33       13.39     16.99 o 
 -10   3   5       14.32       31.28     17.63 o 
  -9   3   5       20.13       18.23      8.57 o 
  -8   3   5        6.95        5.09      5.91 o 
  -7   3   5        0.71        7.19      6.31 o 
  -6   3   5        6.31        6.29      8.23 o 
  -5   3   5       53.05       58.05      7.83 o 
  -4   3   5       78.66       76.54      6.58 o 
  -3   3   5       49.67       49.03      9.09 o 
  -2   3   5      143.19      162.78     16.14 o 
  -1   3   5     1786.37     1854.07     22.04 o 
   0   3   5      103.26       92.92      6.45 o 
   1   3   5     1004.39     1061.90     11.88 o 
   2   3   5      194.74      217.69      8.21 o 
   3   3   5      302.21      314.09      9.41 o 
   4   3   5       30.65       31.77      4.34 o 
   5   3   5        6.65        9.75      8.16 o 
   6   3   5       16.69       12.44      8.77 o 
   7   3   5       11.78       10.42      9.54 o 
   8   3   5       18.27       17.75     10.49 o 
   9   3   5      218.73      213.53     13.35 o 
  10   3   5       18.32       24.49     10.13 o 
  11   3   5        2.30        9.44     13.29 o 
  12   3   5        0.68        6.84     19.91 o 
  13   3   5       61.33       83.37     24.74 o 
 -12   4   5        0.01       12.49     20.57 o 
 -11   4   5       27.52       37.40     19.24 o 
 -10   4   5        6.83       13.93     14.88 o 
  -9   4   5        0.65       17.08     13.50 o 
  -8   4   5       41.20       54.59      9.95 o 
  -7   4   5        0.02        7.48      9.24 o 
  -6   4   5       30.49       20.47      5.24 o 
  -5   4   5        0.01       -0.34      5.50 o 
  -4   4   5        0.01        1.77      5.87 o 
  -3   4   5      593.87      642.18     18.56 o 
  -2   4   5     2656.01     2705.01     22.97 o 
  -1   4   5      113.51      105.25     10.11 o 
   0   4   5        6.23        8.97      7.53 o 
   1   4   5      149.47      141.01      8.85 o 
   2   4   5      926.85     1006.28     15.74 o 
   3   4   5       42.28       44.82      7.40 o 
   4   4   5     1555.51     1672.10     38.73 o 
   5   4   5      288.60      287.40     12.15 o 
   6   4   5        1.49        1.80      9.15 o 
   7   4   5      163.60      157.78     11.63 o 
   8   4   5      452.50      523.63     16.96 o 
   9   4   5      142.49      140.47     12.07 o 
  10   4   5       69.16       60.85     11.31 o 
  11   4   5       41.93       53.57     14.11 o 
  12   4   5        0.02        5.59     20.73 o 
 -12   5   5        0.30       15.35     21.59 o 
 -11   5   5      138.59      134.04     35.93 o 
 -10   5   5      152.91      178.58     20.59 o 
  -9   5   5       74.82       65.74     16.44 o 
  -8   5   5        1.55       14.74     15.37 o 
  -7   5   5       31.99       28.07      9.41 o 
  -6   5   5       49.24       48.36      9.33 o 
  -5   5   5      254.70      269.77     10.54 o 
  -4   5   5       97.63      103.89      7.67 o 
  -3   5   5      965.62     1006.18     15.05 o 
  -2   5   5      513.10      518.42     11.56 o 
  -1   5   5      274.90      304.22     10.82 o 
   0   5   5        9.07        5.14      7.19 o 
   1   5   5      162.73      176.51      9.21 o 
   2   5   5      682.06      734.80     14.50 o 
   3   5   5       54.99       55.54      7.70 o 
   4   5   5     1181.61     1183.88     18.75 o 
   5   5   5       10.71       18.04      5.11 o 
   6   5   5       63.36       68.79      8.79 o 
   7   5   5      150.17      146.09     11.76 o 
   8   5   5       74.22       90.74     12.13 o 
   9   5   5       43.34       58.81     12.36 o 
  10   5   5      276.54      268.42     16.01 o 
  11   5   5        9.47        5.81     11.66 o 
  12   5   5        4.83       -0.32     33.59 o 
 -11   6   5       71.64      129.36     35.42 o 
 -10   6   5       29.80       18.73     18.48 o 
  -9   6   5       14.45       25.50     16.60 o 
  -8   6   5       27.51       30.13     17.64 o 
  -7   6   5       29.78       39.79     12.25 o 
  -6   6   5       67.29       66.24      9.94 o 
  -5   6   5      713.05      723.82     14.55 o 
  -4   6   5     1063.17     1036.45     23.02 o 
  -3   6   5      354.87      344.18     11.40 o 
  -2   6   5        0.03        4.96      7.87 o 
  -1   6   5        0.12        2.30      7.12 o 
   0   6   5        0.12        0.47      6.91 o 
   1   6   5        5.93       12.31      6.71 o 
   2   6   5      633.52      680.22     18.71 o 
   3   6   5      221.52      208.76      8.14 o 
   4   6   5       93.68       95.37      7.77 o 
   5   6   5      144.63      168.66     13.21 o 
   6   6   5       23.94       28.28      9.18 o 
   7   6   5       12.72       12.82     11.34 o 
   8   6   5       22.15       22.94     14.01 o 
   9   6   5        6.90        5.48     12.00 o 
  10   6   5      112.47      111.76     17.26 o 
  11   6   5       27.77       38.96     16.22 o 
 -10   7   5       59.26       42.54     17.79 o 
  -9   7   5      255.03      289.38     21.83 o 
  -8   7   5      136.77      165.83     16.56 o 
  -7   7   5       30.25       36.99     13.98 o 
  -6   7   5      110.39       93.30     11.36 o 
  -5   7   5        5.78       12.53      8.11 o 
  -4   7   5       42.43       43.25      8.72 o 
  -3   7   5       25.45       17.48      8.67 o 
  -2   7   5      211.58      207.58     10.57 o 
  -1   7   5       19.92       21.96      7.87 o 
   0   7   5       26.73       25.25      7.91 o 
   1   7   5      100.81      103.86      7.95 o 
   2   7   5       22.07       28.38      8.60 o 
   3   7   5        0.99        6.68      7.78 o 
   4   7   5        1.45       13.19      7.94 o 
   5   7   5       52.46       52.26      9.86 o 
   6   7   5        8.12        8.42     12.14 o 
   7   7   5        3.41        5.30     15.21 o 
   8   7   5       20.71       17.69     15.68 o 
   9   7   5        1.62       14.41     16.05 o 
  10   7   5       21.23       13.35     15.88 o 
  -9   8   5        9.77        2.16     15.24 o 
  -8   8   5        0.00        8.77     12.95 o 
  -7   8   5        0.99        6.01     13.78 o 
  -6   8   5        8.15       16.66     14.14 o 
  -5   8   5      205.09      171.32     13.21 o 
  -4   8   5      213.68      189.74     11.60 o 
  -3   8   5        6.56        2.46      9.08 o 
  -2   8   5        5.51       11.01      8.55 o 
  -1   8   5        0.67        4.83      8.26 o 
   0   8   5       32.25       33.14      9.36 o 
   1   8   5       10.15       12.41      9.09 o 
   2   8   5       12.88       17.31      9.26 o 
   3   8   5      244.09      254.22     12.09 o 
   4   8   5       26.49       28.85     11.30 o 
   5   8   5       14.46       26.11     13.45 o 
   6   8   5        7.95       25.33     13.35 o 
   7   8   5        0.61       -6.52     16.05 o 
   8   8   5        4.15       13.39     15.80 o 
   9   8   5        0.63        5.73     16.54 o 
  -7   9   5       16.81       27.15     14.19 o 
  -6   9   5       11.34       14.70     13.67 o 
  -5   9   5        4.56       10.51     14.15 o 
  -4   9   5       20.26       14.34     10.65 o 
  -3   9   5        0.19        8.63      9.52 o 
  -2   9   5        8.66       12.83      9.98 o 
  -1   9   5        1.32        2.82     10.41 o 
   0   9   5        4.23        6.43     10.37 o 
   1   9   5        2.34        7.91     10.32 o 
   2   9   5       19.06       15.75      9.99 o 
   3   9   5        9.35       14.30     14.29 o 
   4   9   5       23.04       31.87     14.20 o 
   5   9   5       24.35       54.15     16.04 o 
   6   9   5        1.32        7.25     15.97 o 
   7   9   5        0.01       14.06     17.09 o 
  -5  10   5        0.37       -1.65     14.65 o 
  -4  10   5        4.77        5.91     15.44 o 
  -3  10   5       22.92       16.48     11.15 o 
  -2  10   5       13.87       17.48     12.76 o 
  -1  10   5       15.45        4.77     11.54 o 
   0  10   5        2.45        1.23     11.76 o 
   1  10   5      107.04      101.94     13.07 o 
   2  10   5      132.55      149.47     17.81 o 
   3  10   5      322.99      342.03     22.04 o 
   4  10   5      178.07      184.16     19.66 o 
 -13   0   6       13.96       19.23     19.87 o 
 -12   0   6       11.37       15.36     17.89 o 
 -11   0   6      101.58      120.71     18.99 o 
 -10   0   6     3718.76     3890.05    186.63 o 
  -9   0   6     1749.38     1750.93     96.56 o 
  -8   0   6      443.60      369.46     42.22 o 
  -7   0   6      451.03      406.72     37.54 o 
  -6   0   6      726.92      734.12     20.02 o 
  -5   0   6        7.01        4.93      4.09 o 
  -4   0   6     1056.85     1133.42     22.68 o 
  -3   0   6     6307.02     6434.54     61.25 o 
  -2   0   6      398.86      391.78     21.94 o 
  -1   0   6       89.50       74.49     16.07 o 
   0   0   6     1942.70     1987.80     36.17 o 
   1   0   6       40.35       44.34      7.29 o 
   2   0   6      350.89      332.03      7.07 o 
   3   0   6      242.05      223.93      7.20 o 
   4   0   6     1779.52     1668.71     46.83 o 
   5   0   6        1.06        4.69      9.11 o 
   6   0   6        6.23       19.80     14.27 o 
   7   0   6      213.17      190.30     42.56 o 
   8   0   6      353.50      358.45     14.72 o 
   9   0   6      245.14      173.72     29.86 o 
  10   0   6       18.00       11.19     26.38 o 
  11   0   6      276.52      208.72     33.88 o 
  12   0   6        8.93       17.51     28.97 o 
  13   0   6        0.01        5.23     31.13 o 
 -13   1   6        3.23       -7.90     16.94 o 
 -12   1   6       10.02        7.45     12.83 o 
 -11   1   6      303.04      300.07     16.52 o 
 -10   1   6      341.82      347.28     16.08 o 
  -9   1   6      335.84      350.08     15.32 o 
  -8   1   6      118.37      113.41      8.90 o 
  -7   1   6        2.30        4.87      6.71 o 
  -6   1   6       21.52       21.10      3.46 o 
  -5   1   6     1926.58     1882.71     26.94 o 
  -4   1   6      226.52      236.71      7.31 o 
  -3   1   6      707.14      804.81     11.12 o 
  -2   1   6       25.76       25.21      6.15 o 
  -1   1   6      432.91      403.76     14.14 o 
   0   1   6        4.55        3.84      5.90 o 
   1   1   6       54.61       63.73      6.98 o 
   2   1   6     1566.72     1583.94     18.57 o 
   3   1   6       93.67       78.70      4.97 o 
   4   1   6      209.96      205.91      6.57 o 
   5   1   6       44.34       42.76      3.91 o 
   6   1   6        5.83        3.74      4.15 o 
   7   1   6      322.42      299.87     13.86 o 
   8   1   6      165.28      161.27     10.60 o 
   9   1   6       91.03       83.48     13.51 o 
  10   1   6      184.99      180.63     16.84 o 
  11   1   6       24.34       33.94     15.82 o 
  12   1   6        0.70       -3.54     21.07 o 
  13   1   6        0.48       -0.63     22.15 o 
 -13   2   6       46.27       37.10     17.72 o 
 -12   2   6      250.19      238.38     20.54 o 
 -11   2   6        9.53       21.82     15.24 o 
 -10   2   6      222.54      263.82     14.63 o 
  -9   2   6      123.97      146.43      9.81 o 
  -8   2   6      219.65      194.10      8.52 o 
  -7   2   6       68.18       79.54      6.42 o 
  -6   2   6       33.56       37.06      5.54 o 
  -5   2   6      257.97      225.08     11.05 o 
  -4   2   6      668.35      712.47     11.76 o 
  -3   2   6      389.33      379.82     12.14 o 
  -2   2   6      117.96      117.11      5.97 o 
  -1   2   6      120.66      118.63      6.50 o 
   0   2   6        0.57        1.98      4.95 o 
   1   2   6       67.53       66.52      4.67 o 
   2   2   6       18.39       20.85      3.67 o 
   3   2   6      551.85      625.41      8.37 o 
   4   2   6        8.39        5.49      3.01 o 
   5   2   6        0.38        0.72      2.99 o 
   6   2   6     1131.91     1079.74     17.58 o 
   7   2   6      380.07      397.03     11.83 o 
   8   2   6       42.93       51.14      9.34 o 
   9   2   6      138.97      122.32     11.44 o 
  10   2   6        0.06        8.30     13.49 o 
  11   2   6       14.84       15.05     18.02 o 
  12   2   6       14.63       17.92     20.40 o 
  13   2   6       73.61      116.97     24.39 o 
 -13   3   6       55.01       50.96     23.04 o 
 -12   3   6        1.56        8.04     20.17 o 
 -11   3   6       48.10       51.87     18.76 o 
 -10   3   6       38.66       38.53     17.43 o 
  -9   3   6      141.93      128.32      9.42 o 
  -8   3   6       51.11       58.07      9.14 o 
  -7   3   6       22.52       30.34      6.57 o 
  -6   3   6        0.36        5.75      8.23 o 
  -5   3   6       55.75       55.36      6.19 o 
  -4   3   6        1.43        8.06      9.87 o 
  -3   3   6        5.66        8.13      8.90 o 
  -2   3   6     1201.79     1191.09     19.54 o 
  -1   3   6        4.18       10.44      5.35 o 
   0   3   6        9.52       12.64      4.10 o 
   1   3   6      426.46      432.31      8.12 o 
   2   3   6     1347.61     1418.45     14.99 o 
   3   3   6      544.78      526.40      9.97 o 
   4   3   6        4.46        9.91      3.81 o 
   5   3   6      146.58      134.66     10.70 o 
   6   3   6        2.17        4.01      8.33 o 
   7   3   6      370.08      341.23     14.71 o 
   8   3   6     1621.92     1549.45     27.88 o 
   9   3   6       70.45       67.36     11.18 o 
  10   3   6       49.99       49.66     10.59 o 
  11   3   6       10.61       30.46     13.98 o 
  12   3   6       15.59       19.93     19.83 o 
 -12   4   6       83.66       96.26     23.49 o 
 -11   4   6       81.43       85.54     20.85 o 
 -10   4   6       49.51       81.33     28.16 o 
  -9   4   6       33.46       35.42     14.89 o 
  -8   4   6        3.14       14.49      9.74 o 
  -7   4   6        4.23        6.45      9.23 o 
  -6   4   6      101.22       95.74      6.33 o 
  -5   4   6      249.26      259.09      9.13 o 
  -4   4   6        4.25        8.55      6.80 o 
  -3   4   6       23.47       17.88      6.77 o 
  -2   4   6      700.72      648.61     14.81 o 
  -1   4   6        2.59        7.32      7.22 o 
   0   4   6        7.32        6.01      7.29 o 
   1   4   6      447.91      422.16     11.49 o 
   2   4   6       10.49       12.20      6.79 o 
   3   4   6      230.64      250.44      9.63 o 
   4   4   6      177.63      176.25     10.29 o 
   5   4   6        6.24        8.82      4.01 o 
   6   4   6       67.57       63.89      8.17 o 
   7   4   6      274.29      284.95     19.08 o 
   8   4   6      780.17      744.07     23.30 o 
   9   4   6      466.93      459.35     16.71 o 
  10   4   6       11.87       11.79      9.69 o 
  11   4   6        0.05        5.77     12.63 o 
  12   4   6      287.83      260.70     44.16 o 
 -12   5   6        1.00       17.83     21.69 o 
 -11   5   6      174.15      203.11     35.70 o 
 -10   5   6       11.32       11.78     16.51 o 
  -9   5   6       31.73       35.29     16.83 o 
  -8   5   6       54.04       61.02     16.38 o 
  -7   5   6        2.96        5.94     10.00 o 
  -6   5   6       42.82       44.83      9.79 o 
  -5   5   6       86.35       86.14      8.12 o 
  -4   5   6       62.50       59.66      7.29 o 
  -3   5   6       68.86       66.21      8.24 o 
  -2   5   6      415.83      433.60     12.30 o 
  -1   5   6       12.32       17.70      7.68 o 
   0   5   6      131.02      147.77      9.09 o 
   1   5   6      241.86      235.66     11.14 o 
   2   5   6        5.84        4.25      7.75 o 
   3   5   6      430.18      440.88     13.16 o 
   4   5   6       81.89       83.93      9.11 o 
   5   5   6       15.54       14.15      7.92 o 
   6   5   6        0.08        0.18      8.72 o 
   7   5   6       25.64       26.10     10.15 o 
   8   5   6       29.25       16.80     10.64 o 
   9   5   6       15.56       22.51     11.47 o 
  10   5   6      526.84      509.93     23.36 o 
  11   5   6      121.63      155.80     21.93 o 
 -11   6   6        0.27       36.08     33.66 o 
 -10   6   6        0.66       15.10     19.84 o 
  -9   6   6       44.76       71.08     19.85 o 
  -8   6   6       20.89       31.29     17.41 o 
  -7   6   6       11.15       20.98      9.64 o 
  -6   6   6        0.03        6.97      9.84 o 
  -5   6   6      118.77      118.85      9.19 o 
  -4   6   6     1757.32     1750.99     21.45 o 
  -3   6   6       72.30       67.81      8.31 o 
  -2   6   6        0.00        3.30      7.25 o 
  -1   6   6      131.10      123.82      8.87 o 
   0   6   6      189.88      206.16     11.15 o 
   1   6   6       54.81       52.78      9.03 o 
   2   6   6      185.72      202.19     10.69 o 
   3   6   6       71.21       87.21      9.81 o 
   4   6   6       44.29       48.97      7.43 o 
   5   6   6        3.34        7.55      8.16 o 
   6   6   6       54.19       53.72     11.39 o 
   7   6   6        1.75       -2.49     13.91 o 
   8   6   6       26.91       32.08     14.38 o 
   9   6   6      220.79      220.31     19.73 o 
  10   6   6        0.96        1.81     15.39 o 
  11   6   6        8.65       19.23     14.07 o 
 -10   7   6        7.77       27.79     17.84 o 
  -9   7   6      115.48      114.34     18.88 o 
  -8   7   6       18.40       21.13     16.64 o 
  -7   7   6        0.32        8.90     13.23 o 
  -6   7   6       17.46       15.77     10.03 o 
  -5   7   6        8.96        8.96      9.89 o 
  -4   7   6      252.33      239.62     13.50 o 
  -3   7   6       48.57       47.76      9.24 o 
  -2   7   6       11.61       17.59      8.46 o 
  -1   7   6       32.33       34.20      8.33 o 
   0   7   6       70.49       68.78      8.85 o 
   1   7   6       51.06       52.35      8.46 o 
   2   7   6      416.85      394.45     13.19 o 
   3   7   6       98.39      109.06      9.64 o 
   4   7   6       14.68       24.04      9.70 o 
   5   7   6        6.14        5.51     11.43 o 
   6   7   6       22.88       15.07     12.69 o 
   7   7   6        2.84       -0.89     14.69 o 
   8   7   6       50.78       61.39     17.12 o 
   9   7   6        0.58        2.75     15.84 o 
  10   7   6       18.90        6.16     16.88 o 
  -9   8   6        5.03        4.98     17.60 o 
  -8   8   6        0.56        1.85     15.08 o 
  -7   8   6      225.78      212.32     18.42 o 
  -6   8   6      155.95      159.10     15.93 o 
  -5   8   6      113.83      105.53     12.92 o 
  -4   8   6       45.48       41.89      9.72 o 
  -3   8   6       32.77       27.39      9.53 o 
  -2   8   6        3.25        0.71      8.84 o 
  -1   8   6        1.69        8.45      8.67 o 
   0   8   6       36.57       37.99      9.81 o 
   1   8   6      156.18      135.32     11.21 o 
   2   8   6        0.12        2.84      9.31 o 
   3   8   6      106.77      117.28     12.09 o 
   4   8   6       23.87       54.97     14.23 o 
   5   8   6       30.62       40.24     13.77 o 
   6   8   6        5.77        9.51     13.56 o 
   7   8   6        0.74       14.82     16.76 o 
   8   8   6        0.16       17.38     16.59 o 
  -7   9   6        3.54        3.71     13.85 o 
  -6   9   6        1.03        1.27     13.89 o 
  -5   9   6        0.78        1.15     12.53 o 
  -4   9   6       28.37       31.60     11.29 o 
  -3   9   6        0.52       -1.23      9.56 o 
  -2   9   6       20.69       18.64     10.56 o 
  -1   9   6        1.62       10.93     10.27 o 
   0   9   6        4.96        3.54     10.29 o 
   1   9   6      128.05      131.81     12.20 o 
   2   9   6      194.88      192.95     14.18 o 
   3   9   6       38.22       62.19     15.69 o 
   4   9   6      113.33      103.70     17.04 o 
   5   9   6       37.67       50.40     20.16 o 
   6   9   6        1.56       11.29     16.49 o 
   7   9   6       10.58       14.75     17.05 o 
  -5  10   6        5.79        4.21     15.51 o 
  -4  10   6       13.84       15.44     14.81 o 
  -3  10   6       13.30       13.14     12.86 o 
  -2  10   6        0.21        4.52     11.75 o 
  -1  10   6       14.43       21.35     11.45 o 
   0  10   6       18.17       14.67     12.95 o 
   1  10   6       12.13       13.75     13.40 o 
   2  10   6       26.58       35.48     15.68 o 
   3  10   6      360.09      348.08     22.86 o 
   4  10   6        8.01       37.20     16.09 o 
 -13   1   7        0.83        9.59     16.15 o 
 -12   1   7        7.45       10.74     12.90 o 
 -11   1   7        0.15        7.00     11.89 o 
 -10   1   7        1.08       10.26     11.11 o 
  -9   1   7        1.14        8.40     10.41 o 
  -8   1   7      144.91      133.19      9.36 o 
  -7   1   7        0.00        3.07      7.81 o 
  -6   1   7        7.65        7.09      4.39 o 
  -5   1   7     1100.59     1108.78     21.19 o 
  -4   1   7     1861.90     1876.03     16.97 o 
  -3   1   7      694.72      748.72     13.41 o 
  -2   1   7      213.23      218.89      8.47 o 
  -1   1   7      380.53      397.35      9.43 o 
   0   1   7     2624.00     2847.57     36.77 o 
   1   1   7      192.02      176.50      5.01 o 
   2   1   7      452.45      427.55      9.29 o 
   3   1   7       35.10       38.44      5.09 o 
   4   1   7       64.74       61.12      4.45 o 
   5   1   7       72.88       74.56      4.52 o 
   6   1   7      440.50      411.91      9.36 o 
   7   1   7       79.28       73.18      5.83 o 
   8   1   7      124.31      134.76     10.58 o 
   9   1   7       90.04      108.68     18.43 o 
  10   1   7       10.30       19.72     18.32 o 
  11   1   7       10.81       18.24     19.94 o 
  12   1   7        6.64       -1.35     20.73 o 
  13   1   7        2.07        1.09     23.80 o 
 -13   2   7        7.77       15.83     18.13 o 
 -12   2   7      158.58      189.10     19.94 o 
 -11   2   7      204.57      182.34     19.24 o 
 -10   2   7      109.61      136.26     12.94 o 
  -9   2   7       51.12       53.97      8.25 o 
  -8   2   7        8.39       16.72      8.03 o 
  -7   2   7        6.37        4.79      8.36 o 
  -6   2   7       12.27       18.33      3.78 o 
  -5   2   7      265.73      266.68     12.40 o 
  -4   2   7      175.55      181.89      7.88 o 
  -3   2   7        8.73       14.42      7.14 o 
  -2   2   7       30.14       34.27      4.96 o 
  -1   2   7        6.21       12.90      5.84 o 
   0   2   7      337.85      333.41      8.39 o 
   1   2   7        3.28        5.95      3.13 o 
   2   2   7      295.60      266.57      8.63 o 
   3   2   7     1076.30     1129.62     19.83 o 
   4   2   7      187.34      196.37      6.00 o 
   5   2   7       16.55       19.92      3.12 o 
   6   2   7        0.84        4.05      7.09 o 
   7   2   7      796.86      812.72     17.56 o 
   8   2   7       50.22       43.23      8.53 o 
   9   2   7      287.27      258.68     13.72 o 
  10   2   7      154.49      142.78     16.51 o 
  11   2   7        4.62        0.49     15.26 o 
  12   2   7        2.83       19.92     20.65 o 
 -13   3   7        9.44      -14.20     32.57 o 
 -12   3   7       68.32       67.26     21.10 o 
 -11   3   7       11.04       29.01     16.79 o 
 -10   3   7       42.79       35.98     17.46 o 
  -9   3   7       51.44       47.16      8.46 o 
  -8   3   7        0.31        7.77      8.43 o 
  -7   3   7      118.17      125.70     11.92 o 
  -6   3   7        1.38        4.18      3.22 o 
  -5   3   7      827.70      848.81     18.90 o 
  -4   3   7      255.51      239.98     14.73 o 
  -3   3   7        3.19       10.21     11.19 o 
  -2   3   7       82.75       68.14      8.96 o 
  -1   3   7       58.83       51.97      5.52 o 
   0   3   7      156.44      142.54      5.98 o 
   1   3   7      259.82      250.94      8.90 o 
   2   3   7     1397.30     1539.24     23.80 o 
   3   3   7      504.58      479.67     15.21 o 
   4   3   7      112.99      111.52      5.61 o 
   5   3   7        5.28        6.29      3.03 o 
   6   3   7       84.30       83.56      9.99 o 
   7   3   7      370.89      358.41     15.00 o 
   8   3   7      112.12      140.72     12.93 o 
   9   3   7      372.17      377.98     15.80 o 
  10   3   7        3.99       22.79     16.73 o 
  11   3   7       31.48       44.68     14.32 o 
  12   3   7        6.24        5.97     32.16 o 
 -12   4   7       26.26       14.70     21.64 o 
 -11   4   7        0.29       32.46     30.23 o 
 -10   4   7        1.01       17.76     26.65 o 
  -9   4   7       15.53       12.25     13.58 o 
  -8   4   7       21.24       26.49     10.70 o 
  -7   4   7       49.45       47.94     10.99 o 
  -6   4   7       29.20       50.42     10.89 o 
  -5   4   7       80.66       79.16      9.94 o 
  -4   4   7      245.67      253.76     11.83 o 
  -3   4   7      129.23      135.10     10.27 o 
  -2   4   7        4.95        4.75      7.99 o 
  -1   4   7       44.01       32.29      6.04 o 
   0   4   7       45.77       37.19      5.57 o 
   1   4   7      671.26      610.50     13.16 o 
   2   4   7       19.04       22.90      6.55 o 
   3   4   7       11.38       16.54      6.13 o 
   4   4   7      104.79      113.47      7.60 o 
   5   4   7        0.32        2.94      5.61 o 
   6   4   7       26.95       36.04      9.63 o 
   7   4   7       20.44       27.27     10.73 o 
   8   4   7       31.97       25.58     11.19 o 
   9   4   7       74.06       87.80     13.42 o 
  10   4   7        3.70       12.20      9.90 o 
  11   4   7       21.68       33.70     17.52 o 
  12   4   7       62.65       70.40     37.44 o 
 -12   5   7        0.97        9.20     30.34 o 
 -11   5   7       31.51       63.98     31.38 o 
 -10   5   7      399.51      476.70     27.09 o 
  -9   5   7       22.30       29.21     16.63 o 
  -8   5   7        2.19        7.02     14.89 o 
  -7   5   7        0.42        9.03     10.98 o 
  -6   5   7       11.11       13.89     10.90 o 
  -5   5   7       45.03       45.93      7.72 o 
  -4   5   7      673.51      679.42     14.92 o 
  -3   5   7      343.68      312.93     11.42 o 
  -2   5   7      265.61      280.98     10.91 o 
  -1   5   7       22.06       26.12      8.44 o 
   0   5   7        3.42        4.31      8.22 o 
   1   5   7       23.77       22.00      8.04 o 
   2   5   7      198.50      201.94     10.50 o 
   3   5   7        3.20        5.42      8.62 o 
   4   5   7      149.19      134.81      9.61 o 
   5   5   7       83.23       73.70     12.98 o 
   6   5   7       38.49       27.82      9.51 o 
   7   5   7       14.87       16.39     10.37 o 
   8   5   7       84.85       80.13     14.88 o 
   9   5   7       69.69       85.75     15.32 o 
  10   5   7       84.47       74.96     15.59 o 
  11   5   7       29.71        9.84     17.18 o 
 -11   6   7       23.02       38.30     32.68 o 
 -10   6   7        0.00       -2.01     18.13 o 
  -9   6   7        8.61       19.78     17.44 o 
  -8   6   7       15.02       12.65     17.69 o 
  -7   6   7        0.35        4.07     10.51 o 
  -6   6   7        3.73       10.90      9.91 o 
  -5   6   7      291.86      243.73     10.78 o 
  -4   6   7      289.35      276.98     11.14 o 
  -3   6   7      442.83      462.06     13.07 o 
  -2   6   7       47.65       63.31      9.52 o 
  -1   6   7       87.16       91.12      9.51 o 
   0   6   7       17.87       27.52      8.73 o 
   1   6   7      195.70      193.50     10.90 o 
   2   6   7        7.89       15.36      8.96 o 
   3   6   7      417.00      457.38     13.60 o 
   4   6   7       38.03       44.60      7.50 o 
   5   6   7        0.93       14.23     11.17 o 
   6   6   7       89.39       95.36     12.74 o 
   7   6   7        0.69       10.42     14.04 o 
   8   6   7       40.82       46.16     16.00 o 
   9   6   7        0.95        4.69     15.36 o 
  10   6   7       13.31       27.89     16.75 o 
 -10   7   7        3.72       -7.09     16.59 o 
  -9   7   7       10.18       19.60     17.56 o 
  -8   7   7      117.18      142.57     18.52 o 
  -7   7   7       37.00       32.75     13.85 o 
  -6   7   7      332.00      268.27     14.39 o 
  -5   7   7        1.96        2.77     10.38 o 
  -4   7   7      113.73      115.06     10.05 o 
  -3   7   7        0.01        5.68      8.67 o 
  -2   7   7        0.24        4.04      8.54 o 
  -1   7   7        5.70       15.51      8.53 o 
   0   7   7      107.80      108.20      9.78 o 
   1   7   7      289.55      311.81     11.51 o 
   2   7   7      179.57      188.84     12.10 o 
   3   7   7        4.97       18.22      9.43 o 
   4   7   7        0.19        3.29     12.14 o 
   5   7   7       23.17       33.64     12.32 o 
   6   7   7       11.67       12.02     12.90 o 
   7   7   7       31.82       26.46     15.59 o 
   8   7   7        6.08        8.39     15.16 o 
   9   7   7        7.68       17.61     16.55 o 
  -9   8   7       13.37       -5.57     17.68 o 
  -8   8   7        0.02       -3.07     17.18 o 
  -7   8   7       52.40       24.93     14.60 o 
  -6   8   7      417.21      355.43     20.15 o 
  -5   8   7       90.40       74.30     12.51 o 
  -4   8   7      251.22      229.02     12.68 o 
  -3   8   7      329.14      275.26     13.10 o 
  -2   8   7       47.46       47.12      9.82 o 
  -1   8   7        4.56        7.89      9.17 o 
   0   8   7        0.08       10.36     10.20 o 
   1   8   7     1139.53     1134.79     20.53 o 
   2   8   7      125.14      122.08     12.48 o 
   3   8   7       45.60       56.62     13.98 o 
   4   8   7        0.42        4.22     13.02 o 
   5   8   7       17.39       24.81     14.12 o 
   6   8   7        0.82       12.65     14.66 o 
   7   8   7      110.77      124.96     19.85 o 
   8   8   7      112.75      149.45     21.09 o 
  -7   9   7       56.16       45.26     15.72 o 
  -6   9   7       26.65       15.29     15.05 o 
  -5   9   7       76.52       51.82     15.48 o 
  -4   9   7       18.02       16.49     12.29 o 
  -3   9   7      100.08       93.10     11.31 o 
  -2   9   7        0.51        8.38     10.58 o 
  -1   9   7       45.49       38.11     10.85 o 
   0   9   7       92.61       83.25     11.67 o 
   1   9   7       11.47       10.02     11.73 o 
   2   9   7       32.22       36.99     13.98 o 
   3   9   7      202.89      252.85     39.28 o 
   4   9   7        3.62       20.43     14.88 o 
   5   9   7       59.77       62.85     15.55 o 
   6   9   7        0.18       14.59     18.08 o 
  -4  10   7        3.07        7.35     13.44 o 
  -3  10   7        0.89       11.23     13.53 o 
  -2  10   7       17.18       18.95     12.02 o 
  -1  10   7        2.95       11.45     12.85 o 
   0  10   7        3.56        6.31     12.42 o 
   1  10   7        7.79       17.56     13.19 o 
   2  10   7      210.44      222.05     19.66 o 
   3  10   7       26.45       36.48     15.62 o 
   4  10   7       39.25       66.78     35.24 o 
 -13   0   8       15.53       21.37     19.91 o 
 -12   0   8       79.37       93.11     21.31 o 
 -11   0   8        2.78       16.45     17.76 o 
 -10   0   8       41.05       40.94     17.47 o 
  -9   0   8      668.08      598.71     38.59 o 
  -8   0   8        0.10        4.17     19.28 o 
  -7   0   8      106.14      110.59     14.46 o 
  -6   0   8       14.91       23.86     11.66 o 
  -5   0   8      586.37      693.40     31.37 o 
  -4   0   8      352.34      341.28     23.92 o 
  -3   0   8      778.87      827.76     31.50 o 
  -2   0   8       34.80       29.39     16.33 o 
  -1   0   8       23.81       24.05     15.40 o 
   0   0   8      191.54      234.99     20.06 o 
   1   0   8     5770.74     6454.04     46.45 o 
   2   0   8      445.57      494.52     20.99 o 
   3   0   8        7.16       15.53      4.50 o 
   4   0   8        4.30        8.97      4.69 o 
   5   0   8     6101.32     5591.12    367.44 o 
   6   0   8       72.67       68.49     10.66 o 
   7   0   8      159.62      154.15     12.69 o 
   8   0   8        0.02        4.72     22.49 o 
   9   0   8       44.99       53.76     24.61 o 
  10   0   8        1.77       -0.23     25.10 o 
  11   0   8      147.91      234.08     36.96 o 
  12   0   8        0.33       10.46     30.35 o 
 -13   1   8        0.00       20.63     17.37 o 
 -12   1   8        4.99        6.23     13.23 o 
 -11   1   8       54.49       53.05     13.02 o 
 -10   1   8       55.54       54.92     12.54 o 
  -9   1   8      259.75      230.41     16.65 o 
  -8   1   8        3.43        9.86      7.69 o 
  -7   1   8        7.07       12.43      8.29 o 
  -6   1   8        4.51        5.86      5.34 o 
  -5   1   8       17.78       23.13      5.77 o 
  -4   1   8      241.20      292.26     10.51 o 
  -3   1   8      198.82      199.94      9.14 o 
  -2   1   8       42.08       45.33      9.13 o 
  -1   1   8       75.38       69.56      7.15 o 
   0   1   8      427.51      419.33     18.93 o 
   1   1   8     2226.85     2480.59     25.78 o 
   2   1   8       72.85       70.30      5.06 o 
   3   1   8      531.94      542.33     13.62 o 
   4   1   8      343.99      341.73     10.06 o 
   5   1   8      107.99      103.13      5.37 o 
   6   1   8       51.94       57.01      6.43 o 
   7   1   8     1213.94     1210.79     29.57 o 
   8   1   8       96.91      112.78     11.89 o 
   9   1   8       53.86       57.79     17.58 o 
  10   1   8       53.03       58.96     19.01 o 
  11   1   8        0.04        5.84     20.41 o 
  12   1   8        0.06        9.93     21.59 o 
 -13   2   8       16.48       29.35     18.02 o 
 -12   2   8      135.65      148.11     19.99 o 
 -11   2   8      890.16      911.44     40.44 o 
 -10   2   8       13.13       19.03     11.85 o 
  -9   2   8       11.33       15.17     11.46 o 
  -8   2   8      108.61      112.33     11.07 o 
  -7   2   8      169.00      159.72     11.57 o 
  -6   2   8        8.01       12.87      8.40 o 
  -5   2   8     1067.73     1106.96     24.31 o 
  -4   2   8      328.89      312.65     12.86 o 
  -3   2   8       22.18       19.10      6.87 o 
  -2   2   8       90.51       83.98      7.13 o 
  -1   2   8      954.41      962.83     13.26 o 
   0   2   8       31.76       20.07      5.34 o 
   1   2   8      106.68      104.26      7.77 o 
   2   2   8     1419.42     1448.55     17.71 o 
   3   2   8       28.66       28.75      6.76 o 
   4   2   8       25.78       34.24      6.55 o 
   5   2   8        0.06        2.06      2.45 o 
   6   2   8      381.62      356.72      9.56 o 
   7   2   8     2196.54     2289.33     25.94 o 
   8   2   8       94.63       96.40      9.66 o 
   9   2   8       29.48       25.91     10.22 o 
  10   2   8       45.05       29.73     14.68 o 
  11   2   8       43.40       28.91     20.79 o 
  12   2   8       12.10       19.37     33.19 o 
 -12   3   8      425.46      500.87     62.45 o 
 -11   3   8       10.67       19.84     16.70 o 
 -10   3   8       50.17       48.76     20.12 o 
  -9   3   8       15.99       14.40      9.62 o 
  -8   3   8       19.21       10.54      8.96 o 
  -7   3   8       53.84       56.00     10.61 o 
  -6   3   8      669.83      681.21     20.18 o 
  -5   3   8        7.91        8.43      8.73 o 
  -4   3   8        0.13        1.11      3.96 o 
  -3   3   8       12.32       11.92      5.93 o 
  -2   3   8      414.16      390.04     11.08 o 
  -1   3   8        2.29        2.55      8.73 o 
   0   3   8       81.12       76.08      7.03 o 
   1   3   8      774.31      749.80     20.65 o 
   2   3   8      256.84      276.21     13.20 o 
   3   3   8      113.15      101.82      7.53 o 
   4   3   8       13.61       16.76      6.91 o 
   5   3   8        9.42       13.60      8.07 o 
   6   3   8        1.35        5.74      8.72 o 
   7   3   8       93.23       86.35     11.05 o 
   8   3   8      510.32      472.76     19.66 o 
   9   3   8      667.01      644.97     18.82 o 
  10   3   8       89.15       96.23     19.18 o 
  11   3   8        7.17       10.49     30.86 o 
  12   3   8       20.85       20.73     33.85 o 
 -12   4   8       94.38       75.22     23.15 o 
 -11   4   8        0.01       12.71     30.15 o 
 -10   4   8      214.99      249.37     34.24 o 
  -9   4   8        0.00        5.53     14.50 o 
  -8   4   8        0.76        6.63     10.83 o 
  -7   4   8        4.35        9.49     10.75 o 
  -6   4   8       55.23       63.08     13.75 o 
  -5   4   8       32.82       36.56      8.00 o 
  -4   4   8       19.30       17.79     11.99 o 
  -3   4   8       57.74       50.89     10.98 o 
  -2   4   8       44.59       38.46      8.99 o 
  -1   4   8       24.00       25.49      5.64 o 
   0   4   8      295.19      249.73     14.99 o 
   1   4   8       11.40       14.32      3.13 o 
   2   4   8      480.60      446.21     13.71 o 
   3   4   8        2.91       -0.34      3.63 o 
   4   4   8        0.44        4.27      3.73 o 
   5   4   8      132.50      131.68     10.49 o 
   6   4   8        6.23       14.04      9.42 o 
   7   4   8        4.34        3.12     10.37 o 
   8   4   8      509.11      448.68     20.01 o 
   9   4   8       84.56       65.73     16.60 o 
  10   4   8        0.12        7.26     11.70 o 
  11   4   8       61.29       78.80     18.32 o 
 -11   5   8       37.00       49.59     32.26 o 
 -10   5   8      154.00      166.09     35.03 o 
  -9   5   8       21.88       26.39     16.95 o 
  -8   5   8       16.42       19.64     11.31 o 
  -7   5   8        9.00        9.19     11.49 o 
  -6   5   8      134.62      111.23     13.49 o 
  -5   5   8        2.54        6.50      8.55 o 
  -4   5   8       37.52       35.99      8.16 o 
  -3   5   8        9.33       19.11      8.10 o 
  -2   5   8        5.36       12.59      9.25 o 
  -1   5   8       18.28       26.94      8.83 o 
   0   5   8      749.61      760.02     19.63 o 
   1   5   8       69.63       72.31      8.86 o 
   2   5   8      287.16      301.21     16.08 o 
   3   5   8        1.03       11.93      7.36 o 
   4   5   8       15.80       11.73     11.43 o 
   5   5   8        3.65        4.85      9.11 o 
   6   5   8      257.62      251.79     28.15 o 
   7   5   8       27.80       31.49     16.78 o 
   8   5   8        2.45       15.03     13.42 o 
   9   5   8        0.30        2.07     14.56 o 
  10   5   8       25.18       18.12     14.27 o 
  11   5   8       19.07        1.34     19.08 o 
 -10   6   8        0.08       12.57     18.58 o 
  -9   6   8       17.27       11.80     17.79 o 
  -8   6   8       31.53       25.00     17.22 o 
  -7   6   8        4.66        2.12     10.96 o 
  -6   6   8       63.00       61.76     11.92 o 
  -5   6   8      101.94       72.86     11.03 o 
  -4   6   8       59.03       33.09      8.58 o 
  -3   6   8       67.48       79.19      9.86 o 
  -2   6   8       18.88       16.57      8.72 o 
  -1   6   8      490.32      510.72     14.77 o 
   0   6   8      410.10      397.18     13.46 o 
   1   6   8       19.89       14.08      8.30 o 
   2   6   8        7.09       12.75      8.52 o 
   3   6   8        0.25        1.61     11.93 o 
   4   6   8        1.35        1.18     11.05 o 
   5   6   8       24.53       17.67     11.63 o 
   6   6   8       31.42       19.41     12.26 o 
   7   6   8      197.98      166.51     17.32 o 
   8   6   8        4.11        6.00     15.39 o 
   9   6   8        0.18        2.98     15.08 o 
  10   6   8        0.04       -6.69     15.91 o 
 -10   7   8        3.60       -7.39     20.99 o 
  -9   7   8       38.30       33.43     17.99 o 
  -8   7   8        0.22        7.02     15.99 o 
  -7   7   8       17.81       17.10     15.75 o 
  -6   7   8      136.71      129.03     12.96 o 
  -5   7   8       25.22       18.04     10.65 o 
  -4   7   8      121.21      106.89     10.12 o 
  -3   7   8      133.65      121.02     10.12 o 
  -2   7   8       14.78       18.83      8.75 o 
  -1   7   8       46.50       52.41      9.19 o 
   0   7   8      232.76      219.15     11.85 o 
   1   7   8      542.56      508.04     15.92 o 
   2   7   8       39.35       41.73     12.83 o 
   3   7   8      153.86      156.79     14.55 o 
   4   7   8        6.17        8.03     12.13 o 
   5   7   8        1.99       12.37     12.81 o 
   6   7   8       34.47       28.91     13.30 o 
   7   7   8        2.53        3.13     15.40 o 
   8   7   8        6.91        9.16     16.57 o 
   9   7   8       22.18       28.35     17.22 o 
  -8   8   8        0.76       -7.09     16.14 o 
  -7   8   8        7.40       19.32     16.62 o 
  -6   8   8       87.78       59.44     15.76 o 
  -5   8   8      215.34      168.74     13.96 o 
  -4   8   8       73.82       65.96     11.85 o 
  -3   8   8        0.56        8.18      9.43 o 
  -2   8   8        2.31       10.15      9.57 o 
  -1   8   8        2.84       10.60      9.11 o 
   0   8   8       85.69       95.55     11.91 o 
   1   8   8       32.56       25.38     13.16 o 
   2   8   8      382.45      345.88     16.01 o 
   3   8   8       82.76       84.79     14.13 o 
   4   8   8       70.82       88.80     14.21 o 
   5   8   8      162.09      152.22     16.38 o 
   6   8   8       10.98        9.54     14.01 o 
   7   8   8        2.92       -1.74     16.77 o 
   8   8   8       20.52       14.40     16.86 o 
  -6   9   8       17.46       13.21     15.64 o 
  -5   9   8       10.90        8.28     12.42 o 
  -4   9   8       29.07       22.83     12.57 o 
  -3   9   8        0.35        2.46     11.43 o 
  -2   9   8        0.95        7.44     11.61 o 
  -1   9   8       43.12       39.64     11.88 o 
   0   9   8        7.14       24.82     12.50 o 
   1   9   8       87.89      100.48     13.26 o 
   2   9   8       15.19       19.48     14.54 o 
   3   9   8      143.77      122.80     18.42 o 
   4   9   8       25.49       29.90     19.46 o 
   5   9   8        9.74       29.19     15.24 o 
   6   9   8        0.05       21.02     17.94 o 
  -4  10   8       12.09       11.33     16.34 o 
  -3  10   8        5.29       10.50     13.06 o 
  -2  10   8        0.35        6.19     13.42 o 
  -1  10   8        3.72       11.70     13.27 o 
   0  10   8        3.20       13.92     13.33 o 
   1  10   8        7.96       26.30     15.61 o 
   2  10   8        0.04       21.36     15.46 o 
   3  10   8       17.91       40.28     27.27 o 
 -13   1   9       16.83       27.66     17.86 o 
 -12   1   9       43.31       51.14     14.53 o 
 -11   1   9       70.08       55.76     13.68 o 
 -10   1   9       18.75        7.75     11.68 o 
  -9   1   9        3.46        7.47     12.00 o 
  -8   1   9        3.58        6.30      8.12 o 
  -7   1   9      224.92      220.89     12.44 o 
  -6   1   9      318.53      321.31     13.21 o 
  -5   1   9      201.41      206.72     10.23 o 
  -4   1   9      165.50      160.72      9.37 o 
  -3   1   9       87.22       99.41      8.12 o 
  -2   1   9      142.61      129.01      6.59 o 
  -1   1   9      467.61      492.62     11.63 o 
   0   1   9     1176.94     1129.14     30.59 o 
   1   1   9      584.67      705.39      9.51 o 
   2   1   9       92.55       88.64      4.87 o 
   3   1   9       13.48       17.08      4.81 o 
   4   1   9        0.01        3.51      6.01 o 
   5   1   9      222.12      198.69     10.12 o 
   6   1   9      432.00      399.29     15.09 o 
   7   1   9     1582.81     1574.55     67.90 o 
   8   1   9       82.97       75.73     11.90 o 
   9   1   9       20.41       21.88     17.00 o 
  10   1   9        0.35        1.49     18.36 o 
  11   1   9       87.73       92.97     22.21 o 
  12   1   9       17.38       37.84     22.65 o 
 -12   2   9        3.04       -1.64     16.34 o 
 -11   2   9       90.96      105.13     18.09 o 
 -10   2   9       64.78       57.19     12.60 o 
  -9   2   9       12.50       14.18     11.97 o 
  -8   2   9       21.92       29.90     10.19 o 
  -7   2   9       34.17       32.17      9.63 o 
  -6   2   9      215.79      204.20     14.93 o 
  -5   2   9       41.41       46.16      9.01 o 
  -4   2   9      107.13      113.85      8.80 o 
  -3   2   9       43.47       36.33      6.87 o 
  -2   2   9       82.14       83.27      6.96 o 
  -1   2   9       73.96       82.61      8.77 o 
   0   2   9      229.43      211.04      7.59 o 
   1   2   9        4.85        6.85      2.74 o 
   2   2   9       62.22       74.29      7.83 o 
   3   2   9      162.54      174.28      9.04 o 
   4   2   9       71.09       62.54      7.47 o 
   5   2   9       77.70       74.37      7.66 o 
   6   2   9      137.72      128.89      8.08 o 
   7   2   9       23.34       27.72      9.49 o 
   8   2   9       76.11       70.36     10.73 o 
   9   2   9       10.80       20.99     17.85 o 
  10   2   9        0.19       16.03     19.85 o 
  11   2   9        2.50        7.94     21.59 o 
  12   2   9       17.36       59.41     36.49 o 
 -12   3   9       20.31       24.23     17.61 o 
 -11   3   9      315.52      357.39     22.93 o 
 -10   3   9       32.92       46.26     19.31 o 
  -9   3   9        9.65       10.79      9.62 o 
  -8   3   9       11.77       13.08     10.38 o 
  -7   3   9        5.48        7.22      9.87 o 
  -6   3   9      481.69      514.77     25.64 o 
  -5   3   9      149.35      140.34     11.53 o 
  -4   3   9      326.92      342.31     30.85 o 
  -3   3   9        4.39        5.65      5.90 o 
  -2   3   9        0.02        2.01      6.80 o 
  -1   3   9       18.06       26.00      9.93 o 
   0   3   9       72.37       65.96      6.79 o 
   1   3   9       31.64       26.81      4.66 o 
   2   3   9      246.33      243.35     13.44 o 
   3   3   9      131.94      134.91     11.89 o 
   4   3   9       44.56       39.03     12.59 o 
   5   3   9        4.29        3.77      7.66 o 
   6   3   9       34.83       34.19      9.12 o 
   7   3   9      191.50      198.24     12.79 o 
   8   3   9       57.80       64.29     10.40 o 
   9   3   9      238.58      259.73     16.96 o 
  10   3   9       43.54       45.21     31.47 o 
  11   3   9        0.05       22.56     32.54 o 
  12   3   9        0.42       -0.13     35.42 o 
 -12   4   9        0.13       11.88     22.42 o 
 -11   4   9      104.75      102.87     33.01 o 
 -10   4   9        8.42       11.90     27.62 o 
  -9   4   9        4.97       -2.36     15.00 o 
  -8   4   9        0.54       11.30     11.43 o 
  -7   4   9      109.85      112.16     15.12 o 
  -6   4   9      537.45      461.78     21.85 o 
  -5   4   9        0.04        1.70     12.18 o 
  -4   4   9       30.79       36.42     13.26 o 
  -3   4   9        0.99        3.95     10.11 o 
  -2   4   9      115.29      110.26     12.12 o 
  -1   4   9        0.04        4.02     10.44 o 
   0   4   9      136.61      142.69     12.89 o 
   1   4   9      203.51      213.92      8.93 o 
   2   4   9      194.68      240.12     20.44 o 
   3   4   9       80.46       63.70      6.57 o 
   4   4   9        0.07        4.09      5.91 o 
   5   4   9       53.33       56.20      8.96 o 
   6   4   9       14.78        7.35     13.68 o 
   7   4   9      157.77      140.48     32.69 o 
   8   4   9       53.11       45.12     15.79 o 
   9   4   9       33.45       36.35     14.18 o 
  10   4   9        1.50        3.87     18.87 o 
  11   4   9        0.80       11.46     31.33 o 
 -11   5   9        8.55       13.38     30.92 o 
 -10   5   9       19.30        7.54     30.64 o 
  -9   5   9        8.91       22.33     17.25 o 
  -8   5   9       79.62       75.13     13.52 o 
  -7   5   9      277.72      256.50     16.72 o 
  -6   5   9        2.05       11.32     14.10 o 
  -5   5   9        1.58        9.40      8.56 o 
  -4   5   9       40.69       41.21      9.31 o 
  -3   5   9       12.14       18.45     12.22 o 
  -2   5   9      192.88      189.87     12.10 o 
  -1   5   9       60.71       66.26     10.09 o 
   0   5   9      347.42      337.80     14.42 o 
   1   5   9      120.12      126.00     10.03 o 
   2   5   9       29.84       30.98      7.69 o 
   3   5   9       30.49       46.29     16.94 o 
   4   5   9       12.53       16.39     11.88 o 
   5   5   9       59.15       61.93     13.35 o 
   6   5   9      253.38      232.22     21.19 o 
   7   5   9        6.89       10.08     15.30 o 
   8   5   9       23.94       33.57     17.00 o 
   9   5   9       33.64       39.59     14.65 o 
  10   5   9        5.15        9.79     13.23 o 
  11   5   9        8.30        4.95     16.37 o 
 -10   6   9        4.54       12.13     31.22 o 
  -9   6   9        0.18       -5.80     18.72 o 
  -8   6   9        8.97       15.01     17.54 o 
  -7   6   9       38.79       36.91     12.27 o 
  -6   6   9        3.42        6.48     11.66 o 
  -5   6   9       42.47       42.79     12.23 o 
  -4   6   9      110.81       87.99     10.31 o 
  -3   6   9       43.25       31.57      9.69 o 
  -2   6   9       23.77       24.61      9.01 o 
  -1   6   9      202.55      203.84     11.44 o 
   0   6   9      983.13     1008.53     26.34 o 
   1   6   9       46.38       33.60      9.65 o 
   2   6   9       69.66       93.73     17.42 o 
   3   6   9       38.61       33.57     13.34 o 
   4   6   9       41.27       34.98     14.21 o 
   5   6   9        8.91       24.06     14.06 o 
   6   6   9      441.48      444.67     20.84 o 
   7   6   9        4.33       10.16     14.47 o 
   8   6   9        0.91        6.90     15.16 o 
   9   6   9       12.34       20.93     16.40 o 
  10   6   9        0.80       15.40     15.71 o 
  -9   7   9        0.34       -5.33     17.45 o 
  -8   7   9        0.01       -1.57     15.92 o 
  -7   7   9        0.70       -3.68     16.11 o 
  -6   7   9        1.29        1.18     12.22 o 
  -5   7   9      570.89      485.80     17.64 o 
  -4   7   9       44.71       45.08      9.45 o 
  -3   7   9       62.38       60.01      9.76 o 
  -2   7   9        0.18        7.16      8.63 o 
  -1   7   9      141.29      143.53     12.05 o 
   0   7   9        2.29       10.41      9.68 o 
   1   7   9      716.20      711.19     32.89 o 
   2   7   9       70.60       78.45     13.46 o 
   3   7   9        1.46       16.55     12.79 o 
   4   7   9      190.68      175.41     15.77 o 
   5   7   9       23.49       24.27     12.87 o 
   6   7   9        9.84        2.66     13.48 o 
   7   7   9      172.33      164.39     19.51 o 
   8   7   9        1.12       25.38     16.46 o 
   9   7   9        0.23        3.44     15.85 o 
  -8   8   9       33.71       30.27     17.09 o 
  -7   8   9        2.32       11.77     16.05 o 
  -6   8   9      118.92       99.19     15.12 o 
  -5   8   9      205.90      170.90     14.36 o 
  -4   8   9        0.62        8.31     11.37 o 
  -3   8   9       31.00       37.31     10.30 o 
  -2   8   9        0.90       11.26      9.72 o 
  -1   8   9       71.17       63.56     10.29 o 
   0   8   9        0.46        5.57     12.65 o 
   1   8   9        2.31       12.37     13.77 o 
   2   8   9      397.64      424.56     20.64 o 
   3   8   9        4.82       10.44     13.92 o 
   4   8   9        6.10        9.85     13.84 o 
   5   8   9       24.47       24.49     15.77 o 
   6   8   9        2.65        4.64     16.11 o 
   7   8   9        0.01       -1.42     17.08 o 
  -6   9   9        3.00        2.30     15.83 o 
  -5   9   9       88.64       74.80     14.21 o 
  -4   9   9       23.40       16.94     12.47 o 
  -3   9   9       17.46       14.44     12.05 o 
  -2   9   9        7.84       15.39     14.10 o 
  -1   9   9        4.14       13.58     14.56 o 
   0   9   9       94.10      118.74     16.82 o 
   1   9   9        9.69       13.43     13.46 o 
   2   9   9       41.68       33.08     15.95 o 
   3   9   9       89.09      104.42     19.42 o 
   4   9   9       68.77       64.21     15.63 o 
   5   9   9        1.68        1.37     15.57 o 
  -3  10   9        8.13       -1.52     20.16 o 
  -2  10   9        0.26       13.52     13.45 o 
  -1  10   9        2.86        5.61     13.71 o 
   0  10   9       11.04       28.56     13.62 o 
   1  10   9        0.04       20.97     16.24 o 
   2  10   9        7.63       41.27     23.11 o 
 -12   0  10       57.29       47.75     20.98 o 
 -11   0  10        0.29       20.65     19.07 o 
 -10   0  10        0.33        2.97     24.43 o 
  -9   0  10       24.12       19.14     22.21 o 
  -8   0  10        2.18        8.29     14.21 o 
  -7   0  10       37.32       33.86     13.47 o 
  -6   0  10      317.59      313.30     25.04 o 
  -5   0  10        4.13       10.40     17.70 o 
  -4   0  10       88.23       60.17     18.92 o 
  -3   0  10      136.26      132.52     20.16 o 
  -2   0  10     1011.90      947.26     35.70 o 
  -1   0  10        2.46        7.01     16.18 o 
   0   0  10       74.25       98.87     11.19 o 
   1   0  10     1328.15     1412.91     20.00 o 
   2   0  10      125.98      130.77      7.89 o 
   3   0  10       49.74       43.12      6.10 o 
   4   0  10      150.47      122.02     12.16 o 
   5   0  10       37.94       34.91     11.95 o 
   6   0  10     5458.58     5678.54    263.25 o 
   7   0  10       92.09       84.72     12.87 o 
   8   0  10        0.98       -0.73     25.17 o 
   9   0  10       27.25       47.49     26.63 o 
  10   0  10       25.06       -8.59     28.70 o 
  11   0  10       16.54        5.58     28.90 o 
  12   0  10      366.78      478.52     45.24 o 
 -12   1  10        1.91        9.42     16.15 o 
 -11   1  10       13.97        7.47     13.32 o 
 -10   1  10       20.80       10.03     14.74 o 
  -9   1  10       11.22        5.07     11.64 o 
  -8   1  10       37.30       39.89      9.23 o 
  -7   1  10       55.31       42.64     10.15 o 
  -6   1  10       54.57       46.13      8.72 o 
  -5   1  10       84.53       92.22      9.85 o 
  -4   1  10       11.23       14.25      7.75 o 
  -3   1  10       90.17       96.09      8.44 o 
  -2   1  10       61.08       51.17      7.37 o 
  -1   1  10     1517.01     1541.38     63.45 o 
   0   1  10      564.95      585.82     12.71 o 
   1   1  10      306.04      324.36      7.53 o 
   2   1  10      404.90      408.87      7.89 o 
   3   1  10      298.45      281.21     17.83 o 
   4   1  10       29.73       29.09      6.47 o 
   5   1  10     1285.78     1273.16     16.80 o 
   6   1  10      250.83      247.67     13.14 o 
   7   1  10      352.64      364.29     16.65 o 
   8   1  10      420.54      394.98     19.80 o 
   9   1  10      189.42      248.41     24.26 o 
  10   1  10       24.34       19.29     19.69 o 
  11   1  10       23.98       32.19     20.37 o 
  12   1  10       50.32       60.22     26.25 o 
 -12   2  10       68.98       66.89     17.94 o 
 -11   2  10       62.85       77.66     16.90 o 
 -10   2  10       54.27       47.33     12.83 o 
  -9   2  10        8.56       16.94     14.86 o 
  -8   2  10        1.87        4.31     10.38 o 
  -7   2  10        0.82        4.45      9.58 o 
  -6   2  10       81.77       74.95     10.58 o 
  -5   2  10      115.39      107.03     10.85 o 
  -4   2  10      164.74      147.96      9.69 o 
  -3   2  10       47.02       36.97      7.27 o 
  -2   2  10        9.83       12.55      5.94 o 
  -1   2  10       11.93        8.63      3.71 o 
   0   2  10     2664.68     2681.64     27.98 o 
   1   2  10       17.16       19.03      4.13 o 
   2   2  10      122.23      126.96      8.75 o 
   3   2  10       48.32       32.19      7.36 o 
   4   2  10     1648.22     1625.92     20.87 o 
   5   2  10       81.33       70.06      8.09 o 
   6   2  10       51.27       52.12      7.55 o 
   7   2  10       36.85       32.38      9.58 o 
   8   2  10       82.73       92.30     11.19 o 
   9   2  10       28.64       31.38     18.78 o 
  10   2  10        8.70        5.74     19.50 o 
  11   2  10       16.64       20.68     21.39 o 
  12   2  10        0.04      -12.47     35.78 o 
 -12   3  10        7.31        6.81     17.78 o 
 -11   3  10       85.95      118.93     18.38 o 
 -10   3  10       34.96       36.12     19.17 o 
  -9   3  10        7.30        5.55     12.28 o 
  -8   3  10       27.38       21.31     11.19 o 
  -7   3  10      204.48      181.50     19.15 o 
  -6   3  10       87.97       85.39     11.16 o 
  -5   3  10       78.95       71.89     10.56 o 
  -4   3  10       19.33       28.60      9.15 o 
  -3   3  10       65.58       64.47     13.23 o 
  -2   3  10      383.29      377.66     11.53 o 
  -1   3  10      594.22      597.63     18.26 o 
   0   3  10      189.55      189.55      7.98 o 
   1   3  10        0.53       -0.42      3.31 o 
   2   3  10       72.91       74.13      8.93 o 
   3   3  10      103.12      114.59     10.47 o 
   4   3  10      300.97      307.47     25.72 o 
   5   3  10       10.46        5.69     12.10 o 
   6   3  10       46.40       30.85     11.26 o 
   7   3  10        6.18       11.56     13.28 o 
   8   3  10        0.12        6.19     11.86 o 
   9   3  10       50.19       58.78     13.82 o 
  10   3  10        0.68       11.04     30.24 o 
  11   3  10       26.49       39.53     35.52 o 
 -11   4  10       12.28       15.30     32.17 o 
 -10   4  10       54.88       79.99     31.47 o 
  -9   4  10       60.44       51.00     12.97 o 
  -8   4  10       20.22       28.98     12.29 o 
  -7   4  10        2.49        4.02     13.40 o 
  -6   4  10        0.14       18.13     14.08 o 
  -5   4  10        1.03        2.26     12.50 o 
  -4   4  10       15.87       27.28     13.33 o 
  -3   4  10      121.08      111.25     13.37 o 
  -2   4  10     1940.55     1853.83     30.99 o 
  -1   4  10        3.73       10.60     11.65 o 
   0   4  10       23.92       18.91     11.34 o 
   1   4  10       30.79       27.84     12.02 o 
   2   4  10      128.83      140.35     14.00 o 
   3   4  10       32.06       42.96     12.09 o 
   4   4  10      101.84       90.81     19.30 o 
   5   4  10       32.63       25.99     14.29 o 
   6   4  10      166.22      158.04     17.84 o 
   7   4  10        5.73       12.75     15.07 o 
   8   4  10       60.96       37.13     15.97 o 
   9   4  10       21.88       18.21     13.63 o 
  10   4  10       11.89        5.51     28.24 o 
  11   4  10        3.24      -13.03     33.12 o 
 -11   5  10       20.30       39.72     29.48 o 
 -10   5  10       31.67       66.70     33.27 o 
  -9   5  10        2.61        8.76     16.99 o 
  -8   5  10       57.38       61.41     14.27 o 
  -7   5  10      164.53      123.69     14.88 o 
  -6   5  10        3.07        0.87     14.25 o 
  -5   5  10       59.56       46.45      9.37 o 
  -4   5  10        4.28       17.95     12.09 o 
  -3   5  10        2.22       15.99     11.90 o 
  -2   5  10        1.96        8.26     13.48 o 
  -1   5  10      198.92      219.11     17.92 o 
   0   5  10      662.65      645.31     26.09 o 
   1   5  10      323.69      335.64     12.49 o 
   2   5  10       92.54       97.08     14.22 o 
   3   5  10        8.81       13.54     12.74 o 
   4   5  10       10.66       11.39     12.97 o 
   5   5  10       31.26       35.65     16.55 o 
   6   5  10       45.19       48.10     17.10 o 
   7   5  10       90.89       87.23     18.69 o 
   8   5  10        4.37        8.36     16.50 o 
   9   5  10        4.03       13.31     17.31 o 
  10   5  10        4.07        5.52     17.08 o 
 -10   6  10        0.06      -11.88     29.05 o 
  -9   6  10        0.31       12.49     18.53 o 
  -8   6  10        3.32       17.20     18.10 o 
  -7   6  10        0.15        5.15     12.04 o 
  -6   6  10        1.75       11.25     12.12 o 
  -5   6  10        2.78        4.50     12.74 o 
  -4   6  10       16.03        9.09     10.33 o 
  -3   6  10        0.00        1.75     10.69 o 
  -2   6  10        3.34        0.46      8.86 o 
  -1   6  10      254.04      264.20     14.28 o 
   0   6  10     1081.67     1109.85     21.90 o 
   1   6  10      303.33      289.87     18.49 o 
   2   6  10       11.85       17.73     14.46 o 
   3   6  10      115.55      126.83     16.40 o 
   4   6  10      125.80      124.87     15.80 o 
   5   6  10      101.43       84.96     15.34 o 
   6   6  10       11.65        5.80     17.30 o 
   7   6  10       22.17       12.88     14.60 o 
   8   6  10       47.94       44.89     16.17 o 
   9   6  10        3.73       13.26     15.98 o 
  -9   7  10        9.45       17.44     17.09 o 
  -8   7  10       18.84       20.29     17.62 o 
  -7   7  10        1.73        7.86     13.33 o 
  -6   7  10        0.88        2.70     12.50 o 
  -5   7  10       11.49       14.92     12.69 o 
  -4   7  10       22.51       27.81     10.16 o 
  -3   7  10        0.58       12.01      9.96 o 
  -2   7  10        0.87        1.27      9.75 o 
  -1   7  10       67.36       80.84     10.90 o 
   0   7  10       71.19       67.14     13.21 o 
   1   7  10        0.00        9.26     12.29 o 
   2   7  10      331.33      323.00     18.15 o 
   3   7  10       25.11       13.41     12.56 o 
   4   7  10       37.02       27.59     13.69 o 
   5   7  10      155.58      145.81     16.29 o 
   6   7  10       11.30       11.57     15.34 o 
   7   7  10        4.24        3.42     16.86 o 
   8   7  10       10.79       21.73     16.86 o 
  -7   8  10        4.84        3.15     16.32 o 
  -6   8  10        8.45        4.73     13.93 o 
  -5   8  10       18.72       23.07     13.61 o 
  -4   8  10        6.98        5.52     11.62 o 
  -3   8  10        1.72        2.40     10.20 o 
  -2   8  10       32.87       23.53     11.37 o 
  -1   8  10        0.10       10.05     11.39 o 
   0   8  10        5.99       24.42     14.05 o 
   1   8  10       16.71       26.88     14.04 o 
   2   8  10       12.63        9.49     13.97 o 
   3   8  10        2.13       13.65     14.03 o 
   4   8  10        0.27        9.37     14.92 o 
   5   8  10        3.53        9.21     15.21 o 
   6   8  10       56.65       33.44     16.49 o 
   7   8  10       74.47       88.35     19.55 o 
  -5   9  10       83.51       76.32     13.91 o 
  -4   9  10       15.92       14.88     12.26 o 
  -3   9  10       13.67       22.59     14.02 o 
  -2   9  10       49.41       46.28     16.10 o 
  -1   9  10       59.25       54.65     15.17 o 
   0   9  10       35.75       46.51     15.63 o 
   1   9  10       18.86       35.45     15.47 o 
   2   9  10       33.37       48.79     17.27 o 
   3   9  10        9.79       18.36     14.26 o 
   4   9  10        7.03       25.56     16.15 o 
   5   9  10       12.00        9.12     25.04 o 
 -12   1  11        1.63        1.91     16.65 o 
 -11   1  11       11.11       10.70     13.77 o 
 -10   1  11        1.31        9.83     17.80 o 
  -9   1  11      116.20      122.83     15.12 o 
  -8   1  11       44.16       40.55     12.47 o 
  -7   1  11       10.69       19.44      9.28 o 
  -6   1  11       90.88       80.63      9.77 o 
  -5   1  11       45.96       42.97      8.81 o 
  -4   1  11        0.05        2.59      7.76 o 
  -3   1  11      285.75      264.56     12.18 o 
  -2   1  11       14.07       14.61      6.30 o 
  -1   1  11      525.81      528.58     14.37 o 
   0   1  11       33.30       57.75      7.91 o 
   1   1  11      249.55      252.18      7.36 o 
   2   1  11       33.81       40.78      5.01 o 
   3   1  11        7.16       14.49      4.60 o 
   4   1  11       11.12       11.50      6.27 o 
   5   1  11      929.00      941.58     21.82 o 
   6   1  11     1447.44     1412.84     25.05 o 
   7   1  11       61.41       59.18     11.95 o 
   8   1  11      233.85      244.56     23.95 o 
   9   1  11        0.76       21.80     26.63 o 
  10   1  11       91.64      102.66     27.53 o 
  11   1  11       19.04       40.83     22.15 o 
 -12   2  11        9.77       12.91     17.85 o 
 -11   2  11        9.86        2.24     15.48 o 
 -10   2  11       14.34       20.92     12.53 o 
  -9   2  11        0.60        7.56     15.27 o 
  -8   2  11      170.24      158.89     13.50 o 
  -7   2  11        4.02        6.48     10.36 o 
  -6   2  11        1.30        4.37      9.67 o 
  -5   2  11       18.88       20.93      8.72 o 
  -4   2  11       62.39       61.70      8.64 o 
  -3   2  11       29.07       34.36      7.46 o 
  -2   2  11       12.94       10.58      5.82 o 
  -1   2  11      280.36      232.81     21.52 o 
   0   2  11        9.40       10.48      5.07 o 
   1   2  11        2.44        2.56      2.07 o 
   2   2  11       60.96       58.21      8.32 o 
   3   2  11       33.45       36.43      8.20 o 
   4   2  11     1180.85     1184.00     19.00 o 
   5   2  11        0.27        5.95      7.38 o 
   6   2  11       41.29       34.96      9.38 o 
   7   2  11       88.80       78.84     10.74 o 
   8   2  11        5.47        7.99     12.20 o 
   9   2  11        1.25        8.66     18.01 o 
  10   2  11       66.34       91.49     23.46 o 
  11   2  11       32.08       27.31     23.49 o 
 -12   3  11       27.85        3.69     20.22 o 
 -11   3  11       15.27       23.22     16.95 o 
 -10   3  11       23.53        9.84     19.72 o 
  -9   3  11       14.00       20.61     15.28 o 
  -8   3  11      264.25      230.80     15.61 o 
  -7   3  11       14.71        4.20     10.86 o 
  -6   3  11      104.55      100.25     12.42 o 
  -5   3  11        0.08        6.34      9.45 o 
  -4   3  11        0.62        5.75      9.03 o 
  -3   3  11      329.33      324.73     19.94 o 
  -2   3  11      162.22      168.80     13.54 o 
  -1   3  11      203.02      195.34     12.01 o 
   0   3  11      488.56      475.68     10.88 o 
   1   3  11        0.01        5.34      8.60 o 
   2   3  11       22.65       20.20      8.82 o 
   3   3  11      350.71      308.43     13.91 o 
   4   3  11      213.51      218.36     12.36 o 
   5   3  11      400.48      380.21     25.67 o 
   6   3  11        4.42       19.26     11.58 o 
   7   3  11        5.21        1.89     11.60 o 
   8   3  11       22.08       24.50     12.42 o 
   9   3  11       29.95       29.95     25.98 o 
  10   3  11       17.44       25.04     30.26 o 
  11   3  11       16.61       21.66     31.26 o 
 -11   4  11        0.03        7.79     32.48 o 
 -10   4  11        0.93       17.40     27.98 o 
  -9   4  11        5.41        5.18     12.78 o 
  -8   4  11      132.50       98.03     16.74 o 
  -7   4  11       17.24       16.47     14.64 o 
  -6   4  11       64.61       45.60     15.28 o 
  -5   4  11      242.78      190.11     19.05 o 
  -4   4  11        1.21        7.89     14.02 o 
  -3   4  11       95.10      109.94     14.22 o 
  -2   4  11      256.61      240.64     15.69 o 
  -1   4  11     1092.98     1042.76     24.83 o 
   0   4  11        8.04        7.93     11.45 o 
   1   4  11       99.18       94.82     12.90 o 
   2   4  11        6.79       11.09     12.39 o 
   3   4  11        3.84        7.67     11.77 o 
   4   4  11       70.47       50.89     15.04 o 
   5   4  11      300.42      299.56     20.54 o 
   6   4  11        4.33        8.26     14.73 o 
   7   4  11        4.40        4.90     14.72 o 
   8   4  11        7.65       17.99     15.13 o 
   9   4  11        2.47        3.44     16.09 o 
  10   4  11        4.84       28.42     30.20 o 
 -10   5  11        0.62        3.92     27.92 o 
  -9   5  11        5.21       19.75     17.97 o 
  -8   5  11        1.43       16.28     13.54 o 
  -7   5  11       76.50       88.12     21.10 o 
  -6   5  11      477.60      424.56     24.12 o 
  -5   5  11        6.55       22.06     13.37 o 
  -4   5  11       32.66       22.05     12.83 o 
  -3   5  11       52.55       42.57     14.52 o 
  -2   5  11        0.01       17.55     12.85 o 
  -1   5  11        0.34        5.23     12.54 o 
   0   5  11      810.97      818.49     24.46 o 
   1   5  11       72.52       74.48     14.08 o 
   2   5  11        4.57       14.38     12.99 o 
   3   5  11       23.77       29.59     12.96 o 
   4   5  11       24.64       18.59     13.78 o 
   5   5  11       40.69       30.67     16.77 o 
   6   5  11      172.59      152.68     19.42 o 
   7   5  11        1.18        3.32     16.95 o 
   8   5  11       29.17       19.56     17.19 o 
   9   5  11        1.88       -4.67     17.82 o 
  10   5  11        0.01        5.71     29.77 o 
  -9   6  11        6.37        1.82     18.48 o 
  -8   6  11       62.15       49.60     17.82 o 
  -7   6  11      168.24      159.11     15.51 o 
  -6   6  11        1.65        5.55     12.66 o 
  -5   6  11       15.41       16.64     14.24 o 
  -4   6  11        5.38        5.97     10.49 o 
  -3   6  11        5.22        7.95     10.52 o 
  -2   6  11       37.94       39.02     14.77 o 
  -1   6  11        0.00        7.30     13.48 o 
   0   6  11      101.15      126.32     16.63 o 
   1   6  11      221.09      211.04     18.97 o 
   2   6  11       17.42       10.98     14.28 o 
   3   6  11       16.29       16.80     14.21 o 
   4   6  11        2.55       18.17     14.87 o 
   5   6  11       12.92       19.10     17.63 o 
   6   6  11      112.52       83.33     18.84 o 
   7   6  11      374.03      351.75     26.43 o 
   8   6  11       13.14        0.38     15.86 o 
   9   6  11       36.67       54.63     17.50 o 
  -8   7  11       19.30       10.15     16.00 o 
  -7   7  11        0.17       10.14     13.40 o 
  -6   7  11        1.18        3.10     13.15 o 
  -5   7  11       18.33       18.44     12.99 o 
  -4   7  11        1.16        3.38     13.00 o 
  -3   7  11       14.98       24.29     12.10 o 
  -2   7  11        0.24       15.70     11.60 o 
  -1   7  11       50.74       65.09     13.29 o 
   0   7  11        6.51       15.09     12.71 o 
   1   7  11        5.90        6.52     12.85 o 
   2   7  11      152.34      135.79     15.73 o 
   3   7  11        3.03        3.63     12.87 o 
   4   7  11       25.97       40.75     13.61 o 
   5   7  11       93.97       66.38     14.86 o 
   6   7  11       35.51       34.56     16.88 o 
   7   7  11        0.15        7.43     15.66 o 
   8   7  11        0.01        9.85     17.51 o 
  -7   8  11       28.66       32.21     19.19 o 
  -6   8  11        9.51       29.13     14.58 o 
  -5   8  11       19.00       23.31     14.32 o 
  -4   8  11        6.88       17.98     13.89 o 
  -3   8  11        0.14       14.26     11.65 o 
  -2   8  11        0.02        6.97     11.82 o 
  -1   8  11        9.08       17.44     11.75 o 
   0   8  11       34.08       36.21     14.60 o 
   1   8  11       16.90       15.96     14.15 o 
   2   8  11       14.76       23.86     13.48 o 
   3   8  11       36.80       42.02     15.75 o 
   4   8  11       13.66       11.46     14.61 o 
   5   8  11       13.58        3.27     14.46 o 
   6   8  11       16.78        9.33     15.97 o 
  -5   9  11        0.01        3.70     16.32 o 
  -4   9  11       19.26       23.98     14.69 o 
  -3   9  11       16.98       39.14     17.67 o 
  -2   9  11        0.09       13.84     14.19 o 
  -1   9  11        1.45        9.58     14.21 o 
   0   9  11       16.22       27.69     14.95 o 
   1   9  11        2.04       15.84     15.50 o 
   2   9  11       18.56       22.94     16.19 o 
   3   9  11       37.65       47.67     16.10 o 
   4   9  11        5.16        6.01     34.17 o 
 -12   0  12        8.63        8.29     20.24 o 
 -11   0  12        2.38        0.42     28.41 o 
 -10   0  12       25.11        5.21     26.85 o 
  -9   0  12       34.83       13.23     24.05 o 
  -8   0  12       80.09       76.22     16.80 o 
  -7   0  12        3.15        8.33     14.24 o 
  -6   0  12      154.88      147.16     22.16 o 
  -5   0  12        0.81       -1.78     19.48 o 
  -4   0  12      287.37      290.43     26.99 o 
  -3   0  12        0.17        6.08      6.67 o 
  -2   0  12       46.45       43.16      9.30 o 
  -1   0  12     1290.86     1466.97     27.06 o 
   0   0  12      136.94      159.42      9.91 o 
   1   0  12      190.56      211.13     10.18 o 
   2   0  12        0.99        8.22      6.25 o 
   3   0  12       90.82       84.31      7.28 o 
   4   0  12        4.27        4.18     12.26 o 
   5   0  12       77.30       73.40     13.93 o 
   6   0  12        0.52        4.48     12.29 o 
   7   0  12        1.71        8.88     24.65 o 
   8   0  12      156.88      128.34     31.96 o 
   9   0  12       40.71       28.73     29.11 o 
  10   0  12       34.18       34.46     31.50 o 
  11   0  12       56.14       65.47     33.96 o 
 -12   1  12       26.56       21.29     17.21 o 
 -11   1  12       19.67       10.04     16.59 o 
 -10   1  12        1.41       -0.65     18.48 o 
  -9   1  12       14.37        6.77     13.28 o 
  -8   1  12        7.17       10.55     12.01 o 
  -7   1  12       96.76       72.75     12.64 o 
  -6   1  12        9.56        7.04     10.91 o 
  -5   1  12       50.30       48.04     10.94 o 
  -4   1  12        1.79        3.47      9.48 o 
  -3   1  12      255.43      225.04     12.24 o 
  -2   1  12        2.38        4.08      6.71 o 
  -1   1  12      438.13      479.57     14.73 o 
   0   1  12      233.37      277.37     11.00 o 
   1   1  12       35.68       35.25      3.57 o 
   2   1  12       76.03       80.73      8.30 o 
   3   1  12      123.52      117.24      8.02 o 
   4   1  12      316.63      301.45     10.23 o 
   5   1  12       34.63       35.83      6.94 o 
   6   1  12      666.11      662.65     17.20 o 
   7   1  12       94.53      102.59     13.85 o 
   8   1  12       81.06       66.89     19.47 o 
   9   1  12       16.29       19.86     19.45 o 
  10   1  12       80.38      102.62     23.72 o 
  11   1  12       16.47       23.18     25.72 o 
 -12   2  12        0.62       -7.68     18.29 o 
 -11   2  12       20.54       18.72     16.84 o 
 -10   2  12        5.54       19.63     14.28 o 
  -9   2  12        1.45        7.02     15.65 o 
  -8   2  12       13.08       16.38     10.88 o 
  -7   2  12      118.60       80.51     13.43 o 
  -6   2  12        3.14       14.28     10.25 o 
  -5   2  12        3.02        0.74      8.63 o 
  -4   2  12      473.52      494.22     19.18 o 
  -3   2  12     1675.65     1643.23     22.18 o 
  -2   2  12      258.20      253.46     10.36 o 
  -1   2  12        7.40        7.76      3.17 o 
   0   2  12        1.11       -0.09      7.62 o 
   1   2  12       85.41       72.78      6.55 o 
   2   2  12        1.01        4.92      7.82 o 
   3   2  12       20.74       17.40      8.28 o 
   4   2  12      240.18      253.93     11.27 o 
   5   2  12      584.01      576.73     14.90 o 
   6   2  12       99.99       92.08     10.84 o 
   7   2  12        3.44       -3.30     12.66 o 
   8   2  12       31.47       38.48     13.56 o 
   9   2  12        0.09        1.43     20.00 o 
  10   2  12       64.05      103.78     23.78 o 
  11   2  12      106.70       79.67     25.27 o 
 -11   3  12        0.37       -8.47     17.42 o 
 -10   3  12        2.67        4.16     14.93 o 
  -9   3  12       10.97        4.10     16.07 o 
  -8   3  12       85.15       66.94     13.08 o 
  -7   3  12        7.23       14.75     11.15 o 
  -6   3  12       87.96       77.60     12.39 o 
  -5   3  12       42.68       36.80     10.34 o 
  -4   3  12       44.63       36.98      9.73 o 
  -3   3  12       34.28       42.10     14.70 o 
  -2   3  12     2046.37     2058.16     28.79 o 
  -1   3  12       16.23       12.83      9.76 o 
   0   3  12       32.92       26.42      9.67 o 
   1   3  12       55.93       47.94      9.69 o 
   2   3  12      359.47      347.45     24.78 o 
   3   3  12        3.13        5.59      9.51 o 
   4   3  12      579.08      590.61     21.61 o 
   5   3  12        6.58        4.58     11.50 o 
   6   3  12       23.44       26.56     11.91 o 
   7   3  12       22.02       30.99     12.60 o 
   8   3  12       74.92       88.46     18.32 o 
   9   3  12        1.66       20.87     27.53 o 
  10   3  12        1.25       11.03     31.51 o 
 -11   4  12       18.25       18.23     28.48 o 
 -10   4  12        5.77       -7.20     31.29 o 
  -9   4  12       18.88       22.13     17.61 o 
  -8   4  12        2.33        7.79     15.17 o 
  -7   4  12       44.01       48.38     15.92 o 
  -6   4  12       12.10       28.17     15.69 o 
  -5   4  12        0.33        7.36     14.61 o 
  -4   4  12        1.22       23.66     15.75 o 
  -3   4  12        2.64       14.15     12.72 o 
  -2   4  12       60.89       55.13     13.37 o 
  -1   4  12     2635.43     2646.02     38.71 o 
   0   4  12       11.58       13.40     12.46 o 
   1   4  12        2.23        3.29     12.10 o 
   2   4  12      740.71      773.40     22.92 o 
   3   4  12      421.94      392.84     34.93 o 
   4   4  12      146.44      170.33     18.29 o 
   5   4  12      749.91      719.33     27.87 o 
   6   4  12       74.98       69.07     16.57 o 
   7   4  12        1.91        7.33     15.69 o 
   8   4  12        3.14       -1.22     21.60 o 
   9   4  12       26.74       28.24     26.86 o 
  10   4  12        1.95        9.50     30.51 o 
 -10   5  12       20.81       42.85     32.90 o 
  -9   5  12       10.89       20.26     17.98 o 
  -8   5  12       25.85       15.80     14.01 o 
  -7   5  12       77.95       59.04     17.38 o 
  -6   5  12       32.64       18.68     15.70 o 
  -5   5  12        4.69       11.35     14.09 o 
  -4   5  12       37.74       49.32     13.64 o 
  -3   5  12      255.23      271.50     18.03 o 
  -2   5  12       15.47       25.83     13.07 o 
  -1   5  12        1.28       12.68     13.27 o 
   0   5  12      385.37      352.05     19.65 o 
   1   5  12      242.00      247.18     17.72 o 
   2   5  12       72.21       54.80     14.47 o 
   3   5  12      256.82      251.24     17.98 o 
   4   5  12      139.73      123.36     19.95 o 
   5   5  12       23.34       19.61     15.92 o 
   6   5  12        1.51       17.87     16.72 o 
   7   5  12        8.46        7.08     16.69 o 
   8   5  12        0.18       -1.64     17.55 o 
   9   5  12        4.39       -2.02     25.10 o 
  -9   6  12       31.11       57.98     22.96 o 
  -8   6  12        4.56       15.92     13.26 o 
  -7   6  12        0.78        7.30     13.43 o 
  -6   6  12       18.16       29.39     15.47 o 
  -5   6  12        8.10       15.93     14.59 o 
  -4   6  12       23.22       23.00     11.39 o 
  -3   6  12       41.26       34.84     14.65 o 
  -2   6  12       42.79       36.84     14.64 o 
  -1   6  12        0.16        4.37     13.60 o 
   0   6  12        7.12       22.09     14.26 o 
   1   6  12      136.32      127.14     17.06 o 
   2   6  12       60.97       70.61     15.92 o 
   3   6  12        6.73       11.52     14.70 o 
   4   6  12        0.03       -3.02     18.72 o 
   5   6  12        1.16        6.62     17.70 o 
   6   6  12       94.40       76.36     19.90 o 
   7   6  12        3.35       -0.41     18.05 o 
   8   6  12        0.63       -2.55     19.13 o 
  -8   7  12      200.27      243.15     31.06 o 
  -7   7  12       16.53       14.17     14.09 o 
  -6   7  12        3.56       13.24     14.16 o 
  -5   7  12       38.50       42.96     14.24 o 
  -4   7  12        2.41        7.69     15.66 o 
  -3   7  12        5.83        3.96     12.08 o 
  -2   7  12       13.82       22.74     12.92 o 
  -1   7  12        0.70       18.67     13.18 o 
   0   7  12       78.94       88.12     15.08 o 
   1   7  12       71.18       82.92     17.18 o 
   2   7  12       43.27       38.53     16.42 o 
   3   7  12        0.50       15.49     15.53 o 
   4   7  12       16.37        5.18     16.82 o 
   5   7  12        0.62        3.77     15.62 o 
   6   7  12       19.11       11.46     17.16 o 
   7   7  12        0.03       -6.82     17.13 o 
  -6   8  12       21.45       19.69     14.95 o 
  -5   8  12        9.30       14.94     14.18 o 
  -4   8  12        9.76       30.77     15.19 o 
  -3   8  12       35.47       54.74     15.74 o 
  -2   8  12        2.28        3.83     12.47 o 
  -1   8  12       34.50       40.42     14.90 o 
   0   8  12        0.56       15.78     14.82 o 
   1   8  12       10.28       20.35     14.46 o 
   2   8  12       28.43       36.61     15.06 o 
   3   8  12        0.01        9.71     15.12 o 
   4   8  12        8.32        1.17     15.78 o 
   5   8  12        8.82       15.52     17.66 o 
  -3   9  12        0.17       11.59     18.18 o 
  -2   9  12      167.22      199.21     20.11 o 
  -1   9  12       49.92       57.51     15.98 o 
   0   9  12        9.19        7.43     14.77 o 
   1   9  12        9.17       26.96     15.16 o 
   2   9  12        1.66       12.47     15.05 o 
   3   9  12       62.77       64.29     19.07 o 
 -11   1  13        5.29       -9.41     19.70 o 
 -10   1  13      135.13      129.42     17.24 o 
  -9   1  13        0.37        2.99     13.26 o 
  -8   1  13       44.69       43.84     13.77 o 
  -7   1  13       31.53       16.23     12.12 o 
  -6   1  13       14.90        9.38     11.29 o 
  -5   1  13       10.75       14.97     10.76 o 
  -4   1  13      290.61      297.19     14.91 o 
  -3   1  13       11.44       11.65      8.85 o 
  -2   1  13      626.22      642.21     16.35 o 
  -1   1  13       88.46       92.05     10.30 o 
   0   1  13        6.67        8.58      7.74 o 
   1   1  13       19.20       23.81      5.13 o 
   2   1  13      255.03      239.90     11.03 o 
   3   1  13       52.89       55.74      7.49 o 
   4   1  13      284.89      309.34     10.71 o 
   5   1  13        0.00        2.03      9.41 o 
   6   1  13      197.51      194.42     14.06 o 
   7   1  13       39.14       35.57     13.03 o 
   8   1  13        0.59        6.53     27.52 o 
   9   1  13        0.01       -0.03     20.02 o 
  10   1  13        7.39       -5.04     21.72 o 
 -11   2  13        0.01       -2.44     16.47 o 
 -10   2  13        3.37        2.58     14.50 o 
  -9   2  13       15.06       21.56     16.51 o 
  -8   2  13        2.78        3.68     15.62 o 
  -7   2  13       98.20       87.16     12.60 o 
  -6   2  13       35.50       19.12     11.00 o 
  -5   2  13       14.37       12.20      9.27 o 
  -4   2  13       21.65       27.03      8.62 o 
  -3   2  13      919.98      908.33     34.02 o 
  -2   2  13      280.95      272.29     10.52 o 
  -1   2  13       46.35       50.37     11.64 o 
   0   2  13      327.45      336.83     14.21 o 
   1   2  13       56.16       60.16      9.02 o 
   2   2  13        0.01        7.03      8.11 o 
   3   2  13      386.80      319.59     12.74 o 
   4   2  13      534.59      545.20     14.98 o 
   5   2  13      139.14      141.81      9.61 o 
   6   2  13       70.72       72.81     13.95 o 
   7   2  13        4.02       11.83     13.33 o 
   8   2  13       16.75       25.17     19.86 o 
   9   2  13        2.39        7.80     20.75 o 
  10   2  13       39.67       38.77     23.84 o 
 -11   3  13        1.11        0.08     16.84 o 
 -10   3  13        3.51      -14.04     17.40 o 
  -9   3  13        4.82       10.57     16.45 o 
  -8   3  13       38.59       28.59     13.08 o 
  -7   3  13      157.36      134.78     14.33 o 
  -6   3  13       13.23        9.43     10.93 o 
  -5   3  13        3.26        0.29     10.22 o 
  -4   3  13        0.75        6.13     15.23 o 
  -3   3  13        5.46       21.62     14.47 o 
  -2   3  13        0.09        6.54     10.25 o 
  -1   3  13      726.98      697.21     18.83 o 
   0   3  13        1.16        4.67     10.92 o 
   1   3  13       12.55        4.27     10.52 o 
   2   3  13        4.71        4.53     10.19 o 
   3   3  13        3.72       15.02     10.17 o 
   4   3  13     1318.12     1255.51     24.92 o 
   5   3  13      310.74      297.21     16.77 o 
   6   3  13       78.50       58.24     13.20 o 
   7   3  13       10.25       -0.06     14.04 o 
   8   3  13      110.58      150.90     43.04 o 
   9   3  13        8.68       12.22     29.75 o 
  10   3  13       28.83       17.33     31.22 o 
 -10   4  13        1.49       -4.89     30.43 o 
  -9   4  13       63.76      102.82     26.59 o 
  -8   4  13        0.82        4.66     16.01 o 
  -7   4  13        3.61        7.66     16.68 o 
  -6   4  13       12.81       22.67     15.85 o 
  -5   4  13        5.15        5.07     15.09 o 
  -4   4  13        1.81        7.52     12.95 o 
  -3   4  13       22.70       34.16     13.12 o 
  -2   4  13        0.70        9.07     13.75 o 
  -1   4  13       61.23       57.62     13.97 o 
   0   4  13       53.53       45.35     13.38 o 
   1   4  13       34.42       31.85     13.29 o 
   2   4  13       41.71       28.78     13.29 o 
   3   4  13      651.89      724.36     27.75 o 
   4   4  13       72.11       85.08     16.99 o 
   5   4  13       85.98       66.03     16.46 o 
   6   4  13       50.04       36.62     16.02 o 
   7   4  13        8.42       16.38     22.96 o 
   8   4  13       15.38       12.90     18.53 o 
   9   4  13      371.29      505.09     47.23 o 
  -9   5  13       34.06       56.96     34.70 o 
  -8   5  13       10.14       22.78     17.21 o 
  -7   5  13       17.10       13.63     17.27 o 
  -6   5  13        0.42       18.18     15.35 o 
  -5   5  13        2.25        6.65     14.13 o 
  -4   5  13       98.20      104.33     15.72 o 
  -3   5  13       31.85       33.84     14.19 o 
  -2   5  13      119.10      123.33     16.17 o 
  -1   5  13      162.19      154.53     16.33 o 
   0   5  13       47.75       43.60     14.90 o 
   1   5  13       71.31       63.65     14.77 o 
   2   5  13      178.42      191.89     17.60 o 
   3   5  13        0.04       -0.41     13.43 o 
   4   5  13      131.34      118.27     19.04 o 
   5   5  13        0.33        1.48     16.29 o 
   6   5  13       23.44       34.89     17.62 o 
   7   5  13       29.24       31.08     18.02 o 
   8   5  13        0.47        1.83     25.06 o 
   9   5  13       41.12       46.86     20.43 o 
  -9   6  13        8.69       -5.57     27.12 o 
  -8   6  13        1.83       14.89     15.39 o 
  -7   6  13       37.62       29.85     15.74 o 
  -6   6  13       22.50       30.90     15.31 o 
  -5   6  13        3.54       23.38     15.59 o 
  -4   6  13       11.02       11.14     14.84 o 
  -3   6  13       38.86       47.18     15.47 o 
  -2   6  13       54.45       40.45     14.67 o 
  -1   6  13       20.97       26.73     14.82 o 
   0   6  13       28.14       27.26     14.58 o 
   1   6  13       12.27       15.28     15.53 o 
   2   6  13       78.87       78.41     16.71 o 
   3   6  13        1.83        6.18     18.28 o 
   4   6  13        0.89       -4.07     15.35 o 
   5   6  13        1.47       11.42     18.94 o 
   6   6  13       14.37       20.12     18.12 o 
   7   6  13        1.26       10.12     18.97 o 
   8   6  13       12.00       26.47     27.70 o 
  -7   7  13        1.19       -1.98     14.54 o 
  -6   7  13        0.15        5.50     13.92 o 
  -5   7  13       32.88       24.76     15.58 o 
  -4   7  13       46.89       54.63     16.56 o 
  -3   7  13       38.80       38.28     13.23 o 
  -2   7  13        6.56       16.80     13.39 o 
  -1   7  13        3.66       10.22     13.29 o 
   0   7  13        0.01       23.87     20.18 o 
   1   7  13       13.43       20.03     16.25 o 
   2   7  13       19.53       27.05     16.24 o 
   3   7  13       41.90       24.16     16.46 o 
   4   7  13        6.58       -1.53     19.52 o 
   5   7  13       51.07       65.22     20.18 o 
   6   7  13        0.71       -0.24     16.97 o 
  -5   8  13       11.46       30.93     15.05 o 
  -4   8  13        9.71        9.78     14.75 o 
  -3   8  13       26.05       33.57     14.38 o 
  -2   8  13      165.28      209.95     18.72 o 
  -1   8  13        0.47        2.84     14.43 o 
   0   8  13        6.28       14.03     14.84 o 
   1   8  13        7.94       18.54     15.42 o 
   2   8  13       10.63       16.88     14.15 o 
   3   8  13        0.12       -3.39     15.01 o 
   4   8  13       44.23       27.74     15.94 o 
   5   8  13       98.93       87.95     20.29 o 
  -2   9  13       17.44       13.50     27.22 o 
  -1   9  13       10.19       19.34     17.42 o 
   0   9  13        0.57        7.94     15.90 o 
   1   9  13        0.50       21.02     19.16 o 
 -11   0  14        3.46        2.91     28.62 o 
 -10   0  14        2.08       -8.02     26.61 o 
  -9   0  14       55.23       34.54     18.30 o 
  -8   0  14      206.30      207.94     21.52 o 
  -7   0  14       39.49       41.62     15.92 o 
  -6   0  14       11.36       37.16     15.22 o 
  -5   0  14     1971.14     2085.93     64.52 o 
  -4   0  14     1199.83     1189.25     49.46 o 
  -3   0  14      510.88      517.90     35.47 o 
  -2   0  14      731.74      720.84     33.02 o 
  -1   0  14       85.50      107.01     12.90 o 
   0   0  14        8.02       11.60      8.23 o 
   1   0  14      151.73      135.40     10.04 o 
   2   0  14      629.41      641.24     24.61 o 
   3   0  14        0.04        7.86     13.64 o 
   4   0  14       21.75       26.55     13.97 o 
   5   0  14        0.91        5.45     14.06 o 
   6   0  14       16.56       18.43     16.87 o 
   7   0  14       49.80       61.38     30.54 o 
   8   0  14        3.37       28.46     31.70 o 
   9   0  14      239.14      267.46     39.85 o 
  10   0  14        0.13        5.08     29.73 o 
 -11   1  14        8.15       16.38     20.71 o 
 -10   1  14       12.62       17.41     15.07 o 
  -9   1  14      179.52      163.98     20.33 o 
  -8   1  14        6.08       13.85     13.15 o 
  -7   1  14        1.14        1.98     12.15 o 
  -6   1  14       10.35       17.14     11.83 o 
  -5   1  14       86.29       71.82     12.62 o 
  -4   1  14      290.01      311.95     24.46 o 
  -3   1  14     1021.98     1038.50     22.46 o 
  -2   1  14        0.00       11.17      8.03 o 
  -1   1  14        0.01        5.65      7.71 o 
   0   1  14       22.08       24.68      8.47 o 
   1   1  14      156.23      153.47     10.17 o 
   2   1  14       56.12       45.49      7.76 o 
   3   1  14       34.86       34.24     10.02 o 
   4   1  14       21.65       19.53      9.81 o 
   5   1  14       36.51       44.05     10.36 o 
   6   1  14       12.03       26.85     12.61 o 
   7   1  14       19.70       28.28     20.29 o 
   8   1  14        9.48        8.85     20.48 o 
   9   1  14       34.44       68.54     23.55 o 
  10   1  14        0.44       14.57     22.88 o 
 -11   2  14       28.31       17.94     18.07 o 
 -10   2  14        7.57        3.24     14.88 o 
  -9   2  14       45.14       25.07     17.70 o 
  -8   2  14        0.11        4.68     15.82 o 
  -7   2  14        3.48        9.61     14.83 o 
  -6   2  14        2.67       10.84     11.34 o 
  -5   2  14       52.66       48.33     10.11 o 
  -4   2  14        0.25       -1.12      9.38 o 
  -3   2  14      371.33      381.27     23.10 o 
  -2   2  14      952.19      952.74     24.67 o 
  -1   2  14      175.16      193.49     14.64 o 
   0   2  14        0.19       -0.31      8.43 o 
   1   2  14      106.01       96.25      9.90 o 
   2   2  14        3.55       10.18      8.56 o 
   3   2  14       25.05       27.27      8.73 o 
   4   2  14      201.95      180.75     11.35 o 
   5   2  14       42.95       53.65     10.57 o 
   6   2  14       42.76       43.03     17.84 o 
   7   2  14      147.71      159.27     16.72 o 
   8   2  14      107.48      107.45     23.11 o 
   9   2  14        9.96       33.25     22.59 o 
  10   2  14       26.00       23.44     24.10 o 
 -10   3  14        0.85       -2.71     17.74 o 
  -9   3  14       13.24        9.41     16.92 o 
  -8   3  14       22.80       19.10     15.64 o 
  -7   3  14        3.41        6.52     15.62 o 
  -6   3  14       26.41       33.93     16.38 o 
  -5   3  14       28.90       31.31     15.42 o 
  -4   3  14       80.44       89.20     17.16 o 
  -3   3  14      149.75      159.74     18.58 o 
  -2   3  14      176.52      200.06     14.16 o 
  -1   3  14      831.44      776.93     20.52 o 
   0   3  14       63.20       73.30     12.33 o 
   1   3  14       33.03       35.75     11.65 o 
   2   3  14       59.72       62.94     11.93 o 
   3   3  14      519.36      427.42     17.37 o 
   4   3  14      109.92      115.56     12.18 o 
   5   3  14      511.50      499.90     22.63 o 
   6   3  14       34.12       36.84     17.07 o 
   7   3  14        1.41        5.98     16.96 o 
   8   3  14        2.46      -18.04     27.42 o 
   9   3  14        0.69       10.52     30.57 o 
 -10   4  14        0.01       24.73     34.59 o 
  -9   4  14        2.96       23.09     25.13 o 
  -8   4  14       71.39       65.48     18.34 o 
  -7   4  14       16.78       23.44     18.87 o 
  -6   4  14        1.76        8.55     16.52 o 
  -5   4  14       40.41       45.88     16.96 o 
  -4   4  14        0.91        3.91     13.38 o 
  -3   4  14       45.49       50.85     14.67 o 
  -2   4  14       24.99       31.00     13.56 o 
  -1   4  14       13.25       20.94     13.29 o 
   0   4  14       18.86       18.16     13.61 o 
   1   4  14       47.41       49.11     13.63 o 
   2   4  14       64.32       46.05     16.05 o 
   3   4  14      195.34      189.60     19.67 o 
   4   4  14       18.31       17.16     14.55 o 
   5   4  14       39.63       43.55     15.82 o 
   6   4  14       76.23       86.04     25.01 o 
   7   4  14        3.12        3.63     22.05 o 
   8   4  14       18.15       23.89     24.17 o 
   9   4  14       19.12       30.78     32.02 o 
  -9   5  14      107.72      151.23     38.75 o 
  -8   5  14        1.51       -0.89     18.02 o 
  -7   5  14       13.04       16.51     18.03 o 
  -6   5  14        1.11        7.36     14.97 o 
  -5   5  14        0.59       15.64     15.59 o 
  -4   5  14       48.75       50.33     15.97 o 
  -3   5  14      141.02      135.64     17.08 o 
  -2   5  14       76.53       81.62     15.37 o 
  -1   5  14       10.48       15.08     14.07 o 
   0   5  14       16.88       14.50     14.11 o 
   1   5  14      181.88      169.47     16.96 o 
   2   5  14       56.07       52.43     14.74 o 
   3   5  14      346.02      361.04     24.66 o 
   4   5  14      153.12      153.11     41.97 o 
   5   5  14       43.58       27.58     17.70 o 
   6   5  14       10.29        9.67     17.13 o 
   7   5  14       27.39        8.43     25.54 o 
   8   5  14       11.26       15.99     27.45 o 
  -8   6  14        1.11        3.87     14.88 o 
  -7   6  14       10.89        3.90     16.67 o 
  -6   6  14        1.31       -2.51     16.06 o 
  -5   6  14        1.72       -1.45     15.76 o 
  -4   6  14      108.34      128.35     18.22 o 
  -3   6  14       86.48       82.84     17.03 o 
  -2   6  14       28.10       40.83     16.31 o 
  -1   6  14        7.21        8.14     15.62 o 
   0   6  14       17.72       25.83     16.72 o 
   1   6  14      557.56      551.25     29.96 o 
   2   6  14        0.00        6.20     15.49 o 
   3   6  14        3.85        1.12     15.43 o 
   4   6  14       96.71       91.91     20.43 o 
   5   6  14        0.00        0.89     25.40 o 
   6   6  14       12.30       14.14     18.43 o 
   7   6  14        8.79       25.68     26.79 o 
  -7   7  14       88.30       99.37     19.34 o 
  -6   7  14        0.73       11.77     14.83 o 
  -5   7  14        6.33       11.09     16.65 o 
  -4   7  14      112.71      125.55     19.15 o 
  -3   7  14        9.81        9.67     13.40 o 
  -2   7  14        7.46        8.83     13.52 o 
  -1   7  14       15.05       26.62     17.14 o 
   0   7  14        8.77       20.89     16.60 o 
   1   7  14        0.04        2.54     17.30 o 
   2   7  14       24.60       23.60     17.63 o 
   3   7  14       25.72       26.02     19.78 o 
   4   7  14        5.43        1.94     19.45 o 
   5   7  14        6.90        9.09     19.89 o 
   6   7  14        0.52        9.03     20.86 o 
  -4   8  14        4.70        6.56     15.48 o 
  -3   8  14       16.23       13.41     18.24 o 
  -2   8  14      181.14      182.21     19.68 o 
  -1   8  14       90.95      100.09     15.48 o 
   0   8  14        0.12        8.17     14.55 o 
   1   8  14       25.74       35.03     16.02 o 
   2   8  14       14.55       24.21     15.20 o 
   3   8  14        0.01       -2.76     14.76 o 
 -10   1  15       24.11       32.70     16.18 o 
  -9   1  15       55.60       55.14     15.67 o 
  -8   1  15        8.72        3.41     13.66 o 
  -7   1  15        0.03       -2.05     12.96 o 
  -6   1  15        0.18        4.95     11.61 o 
  -5   1  15       44.38       29.15     11.98 o 
  -4   1  15      115.19      115.28     12.84 o 
  -3   1  15     1260.51     1318.78     37.41 o 
  -2   1  15       91.55       80.76     17.46 o 
  -1   1  15       85.25       88.25     10.61 o 
   0   1  15       17.09       18.51      8.74 o 
   1   1  15      201.34      174.72      9.96 o 
   2   1  15       71.40       59.90     10.79 o 
   3   1  15      213.58      212.49     13.24 o 
   4   1  15       77.69       65.13     11.49 o 
   5   1  15        7.50       10.54     10.76 o 
   6   1  15        1.41        7.34     13.51 o 
   7   1  15       10.56        7.17     21.12 o 
   8   1  15       10.23       15.96     21.98 o 
   9   1  15        0.24       39.58     22.61 o 
 -10   2  15        0.00       -0.42     15.71 o 
  -9   2  15        2.53       10.10     17.11 o 
  -8   2  15        6.04        2.31     16.44 o 
  -7   2  15       53.54       43.73     24.70 o 
  -6   2  15       73.49       76.88     18.01 o 
  -5   2  15       46.64       62.51     17.49 o 
  -4   2  15       19.01       10.37     16.83 o 
  -3   2  15       28.65       26.25     15.86 o 
  -2   2  15      202.45      195.30     15.78 o 
  -1   2  15        5.67        3.60     11.68 o 
   0   2  15        8.61        4.39      8.50 o 
   1   2  15        2.31        7.46      9.00 o 
   2   2  15        9.91       19.96      9.08 o 
   3   2  15        3.70       10.78     11.35 o 
   4   2  15      309.40      288.66     14.66 o 
   5   2  15       20.21       18.12     13.69 o 
   6   2  15       15.36       22.12     14.05 o 
   7   2  15        2.37       10.99     14.29 o 
   8   2  15      144.18      172.46     31.35 o 
   9   2  15       10.14       18.51     24.90 o 
 -10   3  15        2.16       -6.69     26.27 o 
  -9   3  15        2.01       -6.80     23.81 o 
  -8   3  15        6.31       13.87     24.84 o 
  -7   3  15        6.34       26.43     16.85 o 
  -6   3  15       52.89       47.72     17.61 o 
  -5   3  15       49.09       28.88     16.56 o 
  -4   3  15       87.40       91.57     18.11 o 
  -3   3  15      114.77      107.34     13.61 o 
  -2   3  15        9.93       11.25     11.27 o 
  -1   3  15      172.72      159.62     14.84 o 
   0   3  15       12.64       12.91     11.91 o 
   1   3  15       25.94       36.19     12.10 o 
   2   3  15       57.04       66.28     12.18 o 
   3   3  15       31.79       23.45     11.26 o 
   4   3  15        7.41       19.62     13.37 o 
   5   3  15      109.42       94.53     25.61 o 
   6   3  15       28.98       30.76     17.79 o 
   7   3  15       22.39       29.34     22.33 o 
   8   3  15        2.26       25.33     29.43 o 
   9   3  15       79.25       99.15     34.17 o 
  -9   4  15       19.30       31.34     25.55 o 
  -8   4  15       13.01        0.31     17.05 o 
  -7   4  15       15.48       25.36     17.50 o 
  -6   4  15        9.48        0.80     17.11 o 
  -5   4  15       10.26       16.91     14.73 o 
  -4   4  15        1.55       13.71     14.23 o 
  -3   4  15      108.97       95.05     16.10 o 
  -2   4  15       51.46       31.35     13.86 o 
  -1   4  15       25.94       29.66     13.65 o 
   0   4  15       29.72       33.55     13.73 o 
   1   4  15       21.95       18.13     15.90 o 
   2   4  15      103.65      104.92     17.64 o 
   3   4  15        4.50       15.34     15.76 o 
   4   4  15       41.12       30.18     15.71 o 
   5   4  15       36.91       48.41     24.49 o 
   6   4  15       20.43       14.79     23.70 o 
   7   4  15        7.74        2.12     23.74 o 
   8   4  15        5.48        6.79     19.85 o 
  -8   5  15       11.59       17.11     18.52 o 
  -7   5  15       18.58       14.38     16.38 o 
  -6   5  15        7.66       16.89     16.15 o 
  -5   5  15      130.29      141.43     18.55 o 
  -4   5  15       24.78       38.45     15.90 o 
  -3   5  15        3.92        6.33     15.65 o 
  -2   5  15        2.63        1.28     15.14 o 
  -1   5  15       14.68       19.85     14.72 o 
   0   5  15        4.26        7.56     14.14 o 
   1   5  15       60.93       61.03     15.86 o 
   2   5  15      206.93      217.32     22.20 o 
   3   5  15      442.44      430.06     61.71 o 
   4   5  15       60.55       38.69     17.71 o 
   5   5  15       23.58       31.56     17.40 o 
   6   5  15        0.00        9.91     25.54 o 
   7   5  15      117.77      120.38     30.53 o 
  -7   6  15        6.06       14.02     17.30 o 
  -6   6  15       52.09       71.14     18.15 o 
  -5   6  15        1.85       12.64     16.64 o 
  -4   6  15      122.43      178.32     20.15 o 
  -3   6  15      114.28      143.34     25.97 o 
  -2   6  15       22.20       17.66     16.84 o 
  -1   6  15       16.82       21.86     15.47 o 
   0   6  15        0.10       -0.48     15.66 o 
   1   6  15       78.77       94.69     17.70 o 
   2   6  15      145.78      133.76     18.65 o 
   3   6  15      246.44      267.16     36.16 o 
   4   6  15        1.33        2.21     18.11 o 
   5   6  15        1.52        2.15     27.40 o 
   6   6  15        3.02        3.70     27.13 o 
  -6   7  15       16.48       18.36     20.03 o 
  -5   7  15       10.40       -5.91     17.81 o 
  -4   7  15       41.76       58.01     18.17 o 
  -3   7  15      178.49      190.23     21.26 o 
  -2   7  15       25.74       50.26     19.26 o 
  -1   7  15        0.95        4.28     16.73 o 
   0   7  15        4.43       17.33     18.01 o 
   1   7  15      126.12      125.47     20.21 o 
   2   7  15       56.61       43.70     18.33 o 
   3   7  15       34.46       39.15     17.87 o 
   4   7  15       47.94       61.73     25.16 o 
   5   7  15       13.29       19.46     20.44 o 
  -3   8  15        9.16       25.37     21.29 o 
  -2   8  15       27.42       46.36     15.69 o 
  -1   8  15        0.31        8.07     15.87 o 
   0   8  15        0.58        4.27     15.51 o 
   1   8  15       94.10      105.31     16.99 o 
   2   8  15      205.92      221.21     23.67 o 
 -10   0  16       17.16        9.24     28.29 o 
  -9   0  16        0.79       -5.34     18.10 o 
  -8   0  16        0.47      -10.88     17.50 o 
  -7   0  16        3.62       -2.65     16.84 o 
  -6   0  16        0.67       12.45     15.21 o 
  -5   0  16       32.62       46.49     24.26 o 
  -4   0  16     1494.52     1606.73     60.28 o 
  -3   0  16      177.06      198.63     29.10 o 
  -2   0  16      104.49       66.91     25.02 o 
  -1   0  16       62.41       58.50     10.31 o 
   0   0  16      102.12      104.19     16.14 o 
   1   0  16        0.34       14.74     14.48 o 
   2   0  16      693.86      721.75     30.90 o 
   3   0  16      601.31      609.59     84.27 o 
   4   0  16        1.52       -2.82     14.96 o 
   5   0  16       38.13       29.97     15.92 o 
   6   0  16      493.04      587.80     47.56 o 
   7   0  16        7.34       21.41     32.73 o 
   8   0  16        6.73        2.90     32.89 o 
   9   0  16       11.94        4.14     34.17 o 
 -10   1  16       56.27       44.28     16.85 o 
  -9   1  16        0.33       10.17     15.00 o 
  -8   1  16       53.38       41.84     18.46 o 
  -7   1  16       13.18       25.03     18.56 o 
  -6   1  16       57.96       23.19     17.50 o 
  -5   1  16        0.03       -4.81     16.34 o 
  -4   1  16      867.08      908.48     33.61 o 
  -3   1  16        0.24        6.50     16.09 o 
  -2   1  16      402.46      403.17     24.44 o 
  -1   1  16       77.56       95.13     10.65 o 
   0   1  16       76.82       91.50      9.11 o 
   1   1  16       71.40       82.21     11.13 o 
   2   1  16      339.05      296.79     14.70 o 
   3   1  16       38.49       48.38     11.33 o 
   4   1  16       68.51       54.37     11.82 o 
   5   1  16        4.84       11.12     10.79 o 
   6   1  16        0.00        6.28     14.11 o 
   7   1  16        3.44       30.23     22.44 o 
   8   1  16      114.32      118.22     25.26 o 
   9   1  16       10.35        9.03     23.85 o 
 -10   2  16       42.14       28.75     20.72 o 
  -9   2  16       18.62       54.09     27.63 o 
  -8   2  16       19.04       36.60     27.91 o 
  -7   2  16       27.74       48.91     27.82 o 
  -6   2  16      564.99      541.03     31.72 o 
  -5   2  16        0.14        1.98     16.79 o 
  -4   2  16        9.09       14.07     17.32 o 
  -3   2  16      111.13      129.22     19.81 o 
  -2   2  16       45.09       44.93     13.66 o 
  -1   2  16       25.09       24.20     12.50 o 
   0   2  16      104.48      115.49     13.48 o 
   1   2  16        6.11       17.91      9.50 o 
   2   2  16       21.63       19.99     11.75 o 
   3   2  16       13.03       14.71     10.81 o 
   4   2  16       19.81       35.93     11.43 o 
   5   2  16       18.15       22.20     13.91 o 
   6   2  16        7.15       21.76     15.22 o 
   7   2  16      113.28      153.76     24.32 o 
   8   2  16        0.33        4.51     22.67 o 
   9   2  16       36.29       47.13     25.83 o 
  -9   3  16        0.02       -8.33     26.18 o 
  -8   3  16        0.18       -8.10     27.15 o 
  -7   3  16       11.36       13.33     17.27 o 
  -6   3  16        0.00        8.92     17.03 o 
  -5   3  16      150.08      144.32     21.71 o 
  -4   3  16      124.05      135.31     28.94 o 
  -3   3  16       14.54       13.51     13.85 o 
  -2   3  16        8.71       18.33     13.34 o 
  -1   3  16        1.19        3.38     13.13 o 
   0   3  16       35.70       31.75     12.59 o 
   1   3  16        3.70        3.31     11.83 o 
   2   3  16        3.85        7.45     11.53 o 
   3   3  16        9.20       11.42     14.49 o 
   4   3  16       42.65       27.70     22.80 o 
   5   3  16        0.56        3.69     22.90 o 
   6   3  16        4.85        8.30     17.79 o 
   7   3  16        1.68       13.49     18.65 o 
   8   3  16       69.79      115.32     37.08 o 
  -9   4  16       57.53       43.02     28.65 o 
  -8   4  16       29.57       22.71     26.86 o 
  -7   4  16       14.70       15.21     18.89 o 
  -6   4  16        4.00       13.34     18.53 o 
  -5   4  16      197.97      208.05     19.71 o 
  -4   4  16        1.54        1.91     14.89 o 
  -3   4  16        0.03       -1.40     14.87 o 
  -2   4  16        1.04       -1.09     13.57 o 
  -1   4  16        0.00        5.47     14.47 o 
   0   4  16       56.77       50.24     17.30 o 
   1   4  16        0.29       22.63     21.52 o 
   2   4  16       40.93       39.53     16.98 o 
   3   4  16        9.84       14.68     15.88 o 
   4   4  16        0.81        2.45     24.19 o 
   5   4  16       73.77       78.80     27.10 o 
   6   4  16        5.60        5.87     24.04 o 
   7   4  16       71.34       61.06     20.68 o 
  -8   5  16       50.49       33.60     20.02 o 
  -7   5  16        6.45       19.80     16.72 o 
  -6   5  16       43.91       63.98     17.94 o 
  -5   5  16       99.16       97.24     18.35 o 
  -4   5  16        1.47        0.64     15.60 o 
  -3   5  16       29.51       19.19     15.21 o 
  -2   5  16       19.45       21.64     15.84 o 
  -1   5  16        2.99        4.55     15.24 o 
   0   5  16        0.97       -3.14     15.41 o 
   1   5  16       29.90       46.96     18.66 o 
   2   5  16       28.47       27.01     18.38 o 
   3   5  16      106.34      103.95     19.52 o 
   4   5  16      118.47      123.37     20.57 o 
   5   5  16        6.18        2.79     25.02 o 
   6   5  16        0.73       -8.54     28.07 o 
   7   5  16       34.14       71.67     30.04 o 
  -6   6  16       18.65       22.54     17.46 o 
  -5   6  16        8.60        6.81     17.18 o 
  -4   6  16        2.36       16.26     17.40 o 
  -3   6  16      128.60      115.41     19.30 o 
  -2   6  16       20.04       34.70     17.43 o 
  -1   6  16        7.72       11.28     15.66 o 
   0   6  16      140.85      178.53     24.00 o 
   1   6  16       62.21       46.11     17.73 o 
   2   6  16      121.98      125.53     18.93 o 
   3   6  16      105.39      137.86     22.59 o 
   4   6  16        0.41        0.47     19.17 o 
   5   6  16        2.05       11.20     27.16 o 
  -4   7  16       31.86       36.81     17.54 o 
  -3   7  16        9.03       17.53     17.79 o 
  -2   7  16       13.85       19.37     17.31 o 
  -1   7  16       23.85       35.79     18.43 o 
   0   7  16       15.74       25.72     16.42 o 
   1   7  16      128.36      131.89     19.44 o 
   2   7  16        6.42       -5.45     19.95 o 
   3   7  16       64.43       35.08     20.13 o 
  -9   1  17        0.74        3.17     19.40 o 
  -8   1  17        1.28        8.85     18.79 o 
  -7   1  17        5.80       16.32     18.16 o 
  -6   1  17       31.22       27.60     18.47 o 
  -5   1  17      251.62      261.88     23.45 o 
  -4   1  17      381.63      398.91     26.54 o 
  -3   1  17        4.98        1.47     15.92 o 
  -2   1  17      131.06      123.90     14.87 o 
  -1   1  17       14.69       12.23     11.59 o 
   0   1  17       86.14       84.10     13.40 o 
   1   1  17       19.05       22.95     10.27 o 
   2   1  17       45.31       39.86     11.64 o 
   3   1  17       74.26       72.51     12.51 o 
   4   1  17       19.36       31.54     11.79 o 
   5   1  17       12.14       11.47     14.70 o 
   6   1  17       10.99       18.55     15.56 o 
   7   1  17        1.45        8.24     22.92 o 
   8   1  17       33.92       28.68     23.94 o 
  -9   2  17        2.20        9.21     19.37 o 
  -8   2  17        3.03       11.74     25.96 o 
  -7   2  17       21.87       37.71     28.85 o 
  -6   2  17      164.75      182.98     24.12 o 
  -5   2  17      142.96      140.02     20.74 o 
  -4   2  17      149.43      161.15     20.93 o 
  -3   2  17       42.29       49.58     14.38 o 
  -2   2  17        0.05        3.29     12.58 o 
  -1   2  17        4.14       11.45     12.55 o 
   0   2  17        5.18       11.59     12.10 o 
   1   2  17      113.92      114.11     17.48 o 
   2   2  17        0.02        6.34     10.90 o 
   3   2  17        0.22        2.17     11.07 o 
   4   2  17       19.13       38.53     12.07 o 
   5   2  17       17.84       22.17     14.89 o 
   6   2  17        3.00       14.50     15.22 o 
   7   2  17       26.93       38.91     23.85 o 
   8   2  17       15.20       23.48     23.81 o 
  -8   3  17        0.60       -5.71     27.58 o 
  -7   3  17       42.54       55.08     28.71 o 
  -6   3  17      212.71      187.44     34.14 o 
  -5   3  17      207.62      217.98     34.09 o 
  -4   3  17       56.84       35.87     18.77 o 
  -3   3  17       68.80       76.32     14.88 o 
  -2   3  17        5.25        7.97     13.67 o 
  -1   3  17      107.29      104.61     15.31 o 
   0   3  17       15.41       22.29     13.38 o 
   1   3  17      161.89      165.45     15.60 o 
   2   3  17        0.45        0.61     15.80 o 
   3   3  17        0.89        3.29     15.74 o 
   4   3  17        1.48        3.81     23.42 o 
   5   3  17        3.41       -6.26     24.40 o 
   6   3  17        4.95        2.79     18.99 o 
   7   3  17        5.49        3.82     19.51 o 
  -8   4  17        8.72        8.28     29.28 o 
  -7   4  17        0.00       -3.43     19.13 o 
  -6   4  17       64.42       55.59     17.91 o 
  -5   4  17       30.74       42.38     16.33 o 
  -4   4  17       27.56       33.97     16.68 o 
  -3   4  17        0.18        2.90     15.34 o 
  -2   4  17        4.41       17.70     18.79 o 
  -1   4  17       23.52       24.58     17.44 o 
   0   4  17       14.39       25.06     16.80 o 
   1   4  17        9.41       28.97     21.28 o 
   2   4  17      115.55      126.88     31.45 o 
   3   4  17       55.63       46.79     26.59 o 
   4   4  17        2.61       14.08     24.80 o 
   5   4  17        0.01        6.76     25.37 o 
   6   4  17        0.17       -1.21     26.17 o 
   7   4  17        4.34       23.12     19.59 o 
  -7   5  17       51.50       47.47     17.86 o 
  -6   5  17        4.62        5.44     16.27 o 
  -5   5  17       19.76        8.74     16.73 o 
  -4   5  17       82.46       87.24     21.92 o 
  -3   5  17        5.72        4.67     16.17 o 
  -2   5  17        0.00       -6.66     18.90 o 
  -1   5  17        0.41       10.41     16.40 o 
   0   5  17        4.69       15.44     17.18 o 
   1   5  17       71.27       67.08     19.33 o 
   2   5  17       16.15       24.43     18.00 o 
   3   5  17       35.00       52.62     27.50 o 
   4   5  17       54.09       36.65     27.33 o 
   5   5  17       54.94       73.79     27.70 o 
   6   5  17       29.71       37.94     29.92 o 
  -5   6  17        7.33       15.88     17.87 o 
  -4   6  17       34.24       42.62     18.17 o 
  -3   6  17      155.98      145.32     19.76 o 
  -2   6  17       26.42       33.02     18.09 o 
  -1   6  17       20.57       12.31     19.53 o 
   0   6  17       22.86       20.22     20.60 o 
   1   6  17       24.38       29.22     17.94 o 
   2   6  17        2.83       -7.06     19.79 o 
   3   6  17        3.87        7.05     19.56 o 
   4   6  17       19.76       22.60     29.71 o 
  -3   7  17        0.52       -2.95     18.79 o 
  -2   7  17        7.35       10.16     17.68 o 
  -1   7  17        9.83       14.47     21.83 o 
   0   7  17      187.77      179.92     25.10 o 
   1   7  17       66.52       63.33     27.80 o 
   2   7  17      205.00      189.85     36.95 o 
  -9   0  18        0.10       -2.02     28.26 o 
  -7   0  18       23.89       14.67     26.77 o 
  -6   0  18        6.21        6.62     24.85 o 
  -5   0  18        2.80       14.18     24.09 o 
  -4   0  18        2.48       13.61     26.75 o 
  -3   0  18       57.00       53.05     26.44 o 
  -2   0  18       91.62       66.55     27.99 o 
  -1   0  18       21.30       37.10     24.95 o 
   0   0  18      105.03       96.64     26.77 o 
   1   0  18       22.77       23.42     16.55 o 
   2   0  18        2.68       -3.72     16.64 o 
   3   0  18      161.20      145.45     20.13 o 
   4   0  18        5.61        6.98     16.77 o 
   5   0  18       38.15       53.84     18.57 o 
   6   0  18       99.81       94.94     35.84 o 
   7   0  18      216.15      361.89     45.19 o 
  -8   1  18        6.57       11.35     27.23 o 
  -7   1  18        0.80       11.79     19.46 o 
  -6   1  18        3.39        9.02     18.78 o 
  -5   1  18      104.10      135.33     21.55 o 
  -4   1  18       54.27       58.32     18.97 o 
  -3   1  18      154.69      148.17     21.65 o 
  -2   1  18       16.30       19.51     13.17 o 
  -1   1  18        1.05        7.63     17.00 o 
   0   1  18       35.25       35.60     17.50 o 
   1   1  18       11.40        5.02     12.99 o 
   2   1  18       12.14        8.72     11.71 o 
   3   1  18       83.55       63.51     12.91 o 
   4   1  18       17.73       24.64     12.37 o 
   5   1  18        3.97        8.93     17.38 o 
   6   1  18       50.05       55.53     22.88 o 
   7   1  18       74.19      106.11     26.08 o 
  -8   2  18       12.50       13.24     28.52 o 
  -7   2  18       48.81       82.63     29.65 o 
  -6   2  18       23.03       23.05     20.70 o 
  -5   2  18      175.31      173.57     22.92 o 
  -4   2  18        9.32       12.80     17.91 o 
  -3   2  18        1.09       15.28     14.22 o 
  -2   2  18       16.17       19.91     13.60 o 
  -1   2  18       37.31       42.18     13.69 o 
   0   2  18       38.41       49.24     17.70 o 
   1   2  18      407.33      431.06     21.29 o 
   2   2  18        3.90       12.44     11.54 o 
   3   2  18        7.54        2.64     11.89 o 
   4   2  18       30.66       19.72     15.26 o 
   5   2  18      154.21      178.14     19.04 o 
   6   2  18        1.79       -4.44     16.46 o 
   7   2  18        7.68        5.33     23.74 o 
  -8   3  18       38.98       29.98     30.08 o 
  -7   3  18       44.26       72.38     28.97 o 
  -6   3  18        2.05       24.65     29.81 o 
  -5   3  18      105.66      119.58     29.52 o 
  -4   3  18       14.15       10.77     19.30 o 
  -3   3  18       41.41       50.35     15.27 o 
  -2   3  18       64.11       81.65     15.79 o 
  -1   3  18        5.53        8.73     13.79 o 
   0   3  18        2.12        1.19     13.64 o 
   1   3  18       34.48       27.28     17.37 o 
   2   3  18       32.47       35.54     17.40 o 
   3   3  18        4.77        7.92     16.00 o 
   4   3  18       34.56       57.89     19.91 o 
   5   3  18        1.90       10.39     19.73 o 
   6   3  18        2.68       -4.91     19.68 o 
  -7   4  18      260.56      286.97     39.57 o 
  -6   4  18       37.91       36.98     21.71 o 
  -5   4  18      178.67      204.77     33.90 o 
  -4   4  18      233.71      234.60     29.04 o 
  -3   4  18        1.45        3.22     17.98 o 
  -2   4  18        1.56        1.86     17.90 o 
  -1   4  18        2.01        7.42     17.53 o 
   0   4  18        5.30       15.66     18.35 o 
   1   4  18        3.62       29.93     27.83 o 
   2   4  18        0.75       -2.63     24.51 o 
   3   4  18        0.11       -1.30     26.96 o 
   4   4  18        2.91        4.07     26.42 o 
   5   4  18       36.11       57.61     29.71 o 
   6   4  18       28.38       39.76     21.60 o 
  -6   5  18       33.17       30.95     18.43 o 
  -5   5  18      121.85      140.54     20.75 o 
  -4   5  18        8.57        6.69     17.75 o 
  -3   5  18        4.05        2.05     20.39 o 
  -2   5  18        4.32       17.35     16.93 o 
  -1   5  18        7.97       10.57     20.23 o 
   0   5  18        3.63       10.24     18.78 o 
   1   5  18       75.18       93.81     21.17 o 
   2   5  18        0.77       -2.55     26.49 o 
   3   5  18        0.80      -12.47     28.52 o 
   4   5  18        6.25       -8.04     27.86 o 
   5   5  18       50.79       59.21     28.12 o 
  -4   6  18       15.46       18.88     17.56 o 
  -3   6  18       18.44       16.47     21.26 o 
  -2   6  18       15.85        5.20     21.96 o 
  -1   6  18        1.77        9.22     19.45 o 
   0   6  18        5.20       11.63     19.52 o 
   1   6  18       59.26       48.79     19.94 o 
   2   6  18       63.61       89.07     22.89 o 
   3   6  18        0.78        0.15     27.80 o 
  -8   1  19       64.51       85.01     32.50 o 
  -7   1  19        0.43       -0.95     20.27 o 
  -6   1  19      132.64      145.47     23.81 o 
  -5   1  19       14.97       21.56     18.25 o 
  -4   1  19       34.42       37.81     19.39 o 
  -3   1  19        3.30        7.38     19.07 o 
  -2   1  19       23.19       32.93     18.61 o 
  -1   1  19       19.52        6.31     17.47 o 
   0   1  19        4.46        1.08     18.04 o 
   1   1  19       27.11       35.01     18.40 o 
   2   1  19        1.81       12.11     14.70 o 
   3   1  19       13.63       26.17     12.75 o 
   4   1  19        0.03        6.12     12.63 o 
   5   1  19        2.79       -2.54     16.20 o 
   6   1  19       12.81       16.62     23.55 o 
  -7   2  19       32.82       37.68     29.41 o 
  -6   2  19      166.37      194.88     39.77 o 
  -5   2  19       15.03       14.52     20.17 o 
  -4   2  19        0.96        4.03     15.07 o 
  -3   2  19        0.01        6.74     14.85 o 
  -2   2  19        0.19       19.02     18.85 o 
  -1   2  19       16.38       32.16     18.48 o 
   0   2  19        0.85        6.82     17.13 o 
   1   2  19       12.76       21.04     14.58 o 
   2   2  19       17.45       23.69     14.66 o 
   3   2  19        3.46        2.25     14.34 o 
   4   2  19        2.31       -7.34     15.90 o 
   5   2  19       85.34      103.32     18.54 o 
   6   2  19        2.05       33.92     24.50 o 
  -7   3  19       26.20       12.54     28.90 o 
  -6   3  19      109.69      145.83     36.00 o 
  -5   3  19      191.50      187.85     24.55 o 
  -4   3  19       38.42       42.89     19.82 o 
  -3   3  19        7.51        1.37     15.53 o 
  -2   3  19       10.08       14.13     14.67 o 
  -1   3  19       88.82       99.99     21.12 o 
   0   3  19       54.04       49.82     19.43 o 
   1   3  19       54.43       62.78     19.11 o 
   2   3  19       13.00       27.02     18.17 o 
   3   3  19        0.20       -4.87     19.51 o 
   4   3  19       83.76       75.48     21.89 o 
   5   3  19       23.18       10.62     20.56 o 
  -6   4  19        0.38       -1.85     21.58 o 
  -5   4  19       88.30      101.71     23.56 o 
  -4   4  19        8.94        9.86     20.02 o 
  -3   4  19        0.10        8.09     19.07 o 
  -2   4  19       13.77        9.46     18.67 o 
  -1   4  19      110.71      135.64     20.93 o 
   0   4  19      183.20      206.47     35.17 o 
   1   4  19       33.15       58.86     27.76 o 
   2   4  19       13.21        4.83     28.58 o 
   3   4  19        3.94       -2.29     27.87 o 
   4   4  19       10.16       43.36     31.62 o 
   5   4  19       10.89        4.56     21.16 o 
  -4   5  19       32.10       23.16     20.91 o 
  -3   5  19        1.77       -0.76     19.87 o 
  -2   5  19       56.27       71.12     29.60 o 
  -1   5  19      181.44      211.75     25.41 o 
   0   5  19        9.54       12.12     19.60 o 
   1   5  19        8.77       11.30     26.80 o 
   2   5  19       34.02       73.59     33.27 o 
   3   5  19       15.11       41.51     29.92 o 
  -6   0  20        1.43       -3.37     29.42 o 
  -5   0  20        0.71        4.80     29.07 o 
  -4   0  20        0.08        3.32     26.79 o 
  -3   0  20       25.95       46.27     27.18 o 
  -2   0  20        6.58       27.93     26.42 o 
  -1   0  20      172.74      171.12     32.32 o 
   0   0  20       35.42       53.44     28.97 o 
   1   0  20       22.52       19.95     25.81 o 
   2   0  20        0.08       -8.10     25.36 o 
   3   0  20        0.84        8.64     18.89 o 
   4   0  20       55.06       62.58     20.61 o 
   5   0  20       43.20       19.88     33.84 o 
  -6   1  20       20.23       24.74     19.96 o 
  -5   1  20        9.51       10.06     20.29 o 
  -4   1  20       16.84       22.54     20.25 o 
  -3   1  20       15.42       22.56     19.18 o 
  -2   1  20        1.37       14.01     19.92 o 
  -1   1  20        3.77        1.49     18.70 o 
   0   1  20        7.44       14.24     21.59 o 
   1   1  20       61.76       58.53     20.02 o 
   2   1  20       10.89       17.52     18.60 o 
   3   1  20       13.96       21.29     15.64 o 
   4   1  20        0.05       -4.10     16.60 o 
   5   1  20       34.81       38.71     23.49 o 
  -6   2  20      105.44      119.59     35.95 o 
  -5   2  20        8.46        1.69     20.14 o 
  -4   2  20        0.04        8.05     18.84 o 
  -3   2  20       32.66       39.29     19.74 o 
  -2   2  20       67.63       87.59     20.83 o 
  -1   2  20        9.17       10.38     18.19 o 
   0   2  20        2.30        6.39     18.59 o 
   1   2  20        6.17       15.39     19.17 o 
   2   2  20        8.81        3.51     14.98 o 
   3   2  20        0.08        5.63     15.30 o 
   4   2  20        6.43       17.50     20.99 o 
   5   2  20       10.06       16.34     17.06 o 
  -5   3  20       31.14       25.75     20.82 o 
  -4   3  20       40.84       50.39     20.78 o 
  -3   3  20        8.75       -3.09     28.36 o 
  -2   3  20        5.48        8.89     20.22 o 
  -1   3  20       31.50       24.97     20.37 o 
   0   3  20       22.39       37.73     19.43 o 
   1   3  20        3.94        0.62     18.73 o 
   2   3  20       13.85       20.49     15.55 o 
   3   3  20      173.02      254.99     26.45 o 
   4   3  20        0.90       -4.92     21.51 o 
  -4   4  20       60.91       47.82     21.67 o 
  -3   4  20        5.02       11.37     21.22 o 
  -2   4  20       14.65       26.36     29.86 o 
  -1   4  20       42.16       42.51     28.03 o 
   0   4  20        0.01       -5.41     26.45 o 
   1   4  20       10.46       19.31     29.49 o 
   2   4  20        1.23        8.58     28.22 o 
   3   4  20       14.09       24.06     26.74 o 
  -5   1  21        0.03        4.08     20.45 o 
  -4   1  21       17.27       18.84     20.02 o 
  -3   1  21        0.11       -4.23     19.67 o 
  -2   1  21        0.62        3.97     19.26 o 
  -1   1  21        0.88        3.55     19.31 o 
   0   1  21        1.74       14.85     18.98 o 
   1   1  21        9.43       10.73     19.69 o 
   2   1  21        0.38        5.40     19.18 o 
   3   1  21      115.74      150.38     22.84 o 
   4   1  21        0.26        3.56     20.47 o 
  -4   2  21        2.42        1.78     20.63 o 
  -3   2  21        7.28       27.30     21.04 o 
  -2   2  21      109.42      145.18     23.92 o 
  -1   2  21        0.26       -2.42     19.17 o 
   0   2  21       14.40       16.95     18.70 o 
   1   2  21        8.35       13.58     19.89 o 
   2   2  21       32.87       35.82     19.97 o 
   3   2  21        5.31       -3.32     21.26 o 
  -3   3  21        0.00        8.38     29.26 o 
  -2   3  21       49.29       64.91     22.80 o 
  -1   3  21        2.38      -12.20     26.71 o 
   0   3  21       83.28       80.86     22.86 o 
   1   3  21       23.83       29.30     19.93 o 
   2   3  21       19.42       21.10     18.44 o 
  -3   0  22       94.15      117.83     34.09 o 
  -2   0  22       42.85       49.62     32.39 o 
  -1   0  22        2.67       32.23     29.87 o 
   0   0  22        1.73       19.16     28.59 o 
   1   0  22       17.35       -2.84     29.68 o 
   2   0  22        3.85        8.60     29.11 o 
  -3   1  22       21.34       27.04     29.34 o 
  -2   1  22       12.00       42.72     21.93 o 
  -1   1  22       11.06        9.43     20.09 o 
   0   1  22        7.33       19.53     20.76 o 
   1   1  22       13.81       15.85     19.85 o 
  -2   2  22       37.78       40.32     29.23 o 
  -1   2  22       52.62       78.52     23.11 o 
   0   2  22        0.11        4.01     19.55 o 
                                                 
